# Supplementary material for: A peptidoglycan N-deacetylase specific for anhydroMurNAc chain termini in Agrobacterium tumefaciens
Source: J Biol Chem. 2023 Dec 28;300(2):105611. doi: 10.1016/j.jbc.2023.105611 (PMC10838918; doi:10.1016/j.jbc.2023.105611)
Supplement: Supporting Data [file mmc3.xlsx]

## Sheet: Sheet1
	Read ratio	p-value	Inverse p-value	Annotation
Atu0900	0.00397839	0.0021645	462	Chitooligosaccharide deacetylase (Nodulation protein B)
IG_Atu3252	0.31991	0.00897396	111.433
Atu2039	3.76404	0.0112987	88.5055	tRNA dimethylallyltransferase (EC 2.5.1.75) (Dimethylallyl diphosphate:tRNA dimethylallyltransferase) (DMAPP:tRNA dimethylallyltransferase) (DMATase) (Isopentenyl-diphosphate:tRNA isopentenyltransferase) (IPP transferase) (IPPT) (IPTase)
Atu0439	2.57641	0.0119872	83.4225
Atu0789	3.52819	0.0236508	42.2819	Uncharacterized protein
Atu1056	2.34686	0.024236	41.2609	TIGR02301 family protein
Atu4504	0.43263	0.0266511	37.5219	Transcriptional regulator, MarR family
Atu4074	1.76668	0.0277742	36.0046	Phosphoglucomutase (ExoC)
IG_Atu2172	2.3586	0.0297143	33.6538
Atu6127	1.48633	0.0311479	32.1049	Conjugal transfer protein TraA
Atu2823	1.47912	0.0349649	28.6001	Bifunctional purine biosynthesis protein PurH [Includes: Phosphoribosylaminoimidazolecarboxamide formyltransferase (EC 2.1.2.3) (AICAR transformylase); IMP cyclohydrolase (EC 3.5.4.10) (ATIC) (IMP synthase) (Inosinicase)]
IG_Atu3942	0.781005	0.0392811	25.4575
Atu5136	1.54121	0.0450412	22.2019	Transcriptional repressor of the blcABC operon
Atu1505	2.12009	0.0476225	20.9985	Penicillin-binding protein
Atu1835	6.59781	0.0491997	20.3253	Uncharacterized protein
Atu5178	1.31579	0.0528357	18.9266
Atu5500	1.57383	0.052957	18.8833
IG_Atu1757	3.27788	0.0558605	17.9017
Atu1485	1.4543	0.057666	17.3412
Atu2571	0.416643	0.0588463	16.9934
IG_Atu4695	4.32524	0.0589442	16.9652
Atu6146	1.9017	0.0613488	16.3002
Atu5510	1.19291	0.0616169	16.2293
Atu2404	2.13212	0.0625714	15.9817
IG_Atu5043	3.24353	0.0637143	15.6951
Atu4638	1.72001	0.0704978	14.1848
IG_Atu1429	12.6051	0.0715834	13.9697
Atu5021	0.643236	0.072222	13.8462
IG_Atu5013	2.19587	0.0745866	13.4072
IG_Atu0589	2.15058	0.0748571	13.3588
Atu4464	1.90968	0.0764392	13.0823
Atu6057	1.34893	0.0766012	13.0546
Atu1328	13	0.0775833	12.8894
Atu1760	1.63531	0.0779328	12.8316
Atu5183	4.7481	0.078561	12.729
Atu0760	7.18979	0.0806153	12.4046
IG_Atu0362	0.275078	0.0810373	12.34
Atu1890	3.13587	0.0823124	12.1488
IG_Atu2672	2.16214	0.0825714	12.1107
IG_Atu6012	1.09333	0.0842985	11.8626
Atu0103	1.34294	0.0852376	11.7319
IG_Atu0465	2.94428	0.0857143	11.6667
Atu3278	1.44387	0.0858644	11.6463
Atu2798	1.4046	0.087028	11.4906
Atu2683	1.58579	0.0920462	10.8641
IG_Atu2417	0.28205	0.0925714	10.8025
Atu2730	1.11552	0.094288	10.6058
IG_Atu0782	9.93857	0.0948413	10.5439
Atu4752	2.49628	0.0960394	10.4124
Atu4710	0.673087	0.0968224	10.3282
Atu2032	0.611397	0.0977557	10.2296
Atu2348	0.644604	0.0987301	10.1286
Atu0485	0.483022	0.0996032	10.0398
IG_Atu2825	2.75752	0.1	10
Atu4772	29.4732	0.1	10
Atu0488	1.76548	0.101039	9.89717
IG_Atu0468	0.562858	0.101368	9.86505
IG_Atu3687	3.64152	0.102226	9.78222
Atu2576	1.48121	0.102525	9.75377
Atu5525	1.70219	0.102691	9.73798
Atu5048	1.29914	0.105678	9.46269
Atu2805	2.18804	0.107122	9.33519
Atu3895	1.25888	0.107275	9.32183
Atu2675	0.578786	0.107827	9.27415
Atu1952	10.3472	0.108	9.25926
IG_Atu5078	1.34185	0.109164	9.16051
Atu4339	1.52456	0.109683	9.11722
IG_Atu4344	0.234791	0.11083	9.02284
Atu6129	2.7163	0.112189	8.91354
Atu1413	1.72451	0.113684	8.79629
Atu4203	1.57277	0.114152	8.76024
IG_Atu0721	4.05469	0.115012	8.69477
Atu2160	1.79179	0.115213	8.67955
IG_Atu4308	2.89067	0.115338	8.67017
Atu0363	1.1685	0.116024	8.61893
IG_Atu1810	3.30698	0.116897	8.55454
IG_Atu1360	0.286597	0.117	8.54701
Atu5122	1.55048	0.117542	8.50758
Atu3224	2.05771	0.118714	8.4236
Atu2186	1.44778	0.119309	8.3816
IG_Atu1692	1.70129	0.120794	8.27858
Atu3058	0.371247	0.122597	8.15678
Atu2251	1.16481	0.123259	8.11301
Atu2484	0.411361	0.123307	8.10982
IG_Atu1564	1.67786	0.125408	7.97398
Atu6030	0.587087	0.127093	7.86823
Atu5514	1.92865	0.128095	7.80673
Atu1615	1.26558	0.128404	7.7879
IG_Atu3861	0.270023	0.129835	7.70207
IG_Atu0932	4.56563	0.13	7.69231
Atu2237	1.46603	0.132268	7.5604
IG_Atu5446	9.85722	0.133	7.5188
Atu4236	1.24875	0.133234	7.50558
IG_Atu1616	1.53756	0.133721	7.47826
Atu2414	1.11377	0.135063	7.40393
Atu4732	1.18922	0.135512	7.3794
IG_Atu6009	1.79074	0.137697	7.2623
Atu2808	1.21137	0.137757	7.25913
Atu6093	1.20713	0.137919	7.25062
IG_Atu3901	2.29398	0.138	7.24638
Atu0613	0.742512	0.138549	7.21765
IG_Atu5545	2.53368	0.139524	7.16724
Atu4892	0.740143	0.139971	7.14433
Atu3555	1.699	0.142022	7.04118
IG_Atu2308	1.64151	0.142622	7.01152
IG_Atu0662	8	0.142857	7
IG_Atu5088	1.48103	0.142985	6.99376
IG_Atu1031	0.279319	0.143	6.99301
IG_Atu3909	2.89863	0.143582	6.96466
Atu5414	1.32053	0.143892	6.94966
Atu1334	1.49596	0.144224	6.93366
IG_Atu2414	1.59681	0.145245	6.88491
Atu3840	1.75368	0.145548	6.87061
Atu1976	1.61687	0.147063	6.79978
Atu1782	2.08634	0.147686	6.7711
Atu1371	0.632252	0.147777	6.76695
Atu1791	1.1576	0.148698	6.72506
IG_Atu3566	2.13852	0.149167	6.70391
Atu1466	2.66729	0.150022	6.6657
Atu4166	1.513	0.150172	6.65905
Atu4373	1.20086	0.150805	6.6311
IG_Atu2266	1.92708	0.150857	6.62879
Atu3723	2.15609	0.150869	6.62828
Atu3982	0.781521	0.151788	6.58814
Atu1973	0.358856	0.152229	6.56903
Atu2288	0.52249	0.152685	6.54942
Atu1839	1.95829	0.153089	6.53217
Atu1735	0.4735	0.153249	6.52531
Atu4823	1.32194	0.153682	6.50693
IG_Atu5126	1.70071	0.155819	6.41772
IG_Atu0762	2.4047	0.156857	6.37523
IG_Atu0584	1.98656	0.15754	6.34761
Atu1626	1.3426	0.158131	6.32386
IG_Atu1262	0.359587	0.158175	6.32213
Atu3703	0.101527	0.158238	6.31959
Atu3344	1.43853	0.159103	6.28522
IG_Atu0139	4.61187	0.159143	6.28366
Atu4455	4.37033	0.159284	6.2781
Atu2178	2	0.159549	6.26769
Atu4069	1.20314	0.15983	6.25665
Atu2643	6	0.16048	6.2313
Atu0723	1.59376	0.160791	6.21926
IG_Atu2257	3	0.161513	6.19144
Atu1319	2	0.161597	6.18824
Atu5345	2	0.161782	6.18115
IG_Atu0615	4	0.162871	6.13984
Atu6063	1.47254	0.163193	6.12773
Atu2185	3	0.16394	6.09978
IG_Atu3910	2.46461	0.163948	6.0995
Atu1270	0.065044	0.16466	6.07313
Atu1936	5	0.164915	6.06374
Atu0388	1.62292	0.165107	6.05669
Atu0709	9	0.165518	6.04164
Atu1928	14	0.165518	6.04164
Atu1173	1.71551	0.16585	6.02953
Atu3579	2.04431	0.16588	6.02846
Atu4103	3.4445	0.165903	6.02761
Atu3223	1.09999	0.166358	6.01113
Atu5113	4	0.166667	6
Atu6059	1.05253	0.166798	5.99527
Atu0039	1.70846	0.166973	5.989
Atu0590	1.37185	0.166979	5.98876
Atu0005	7	0.167064	5.98572
Atu2193	0.562901	0.167143	5.98291
IG_Atu3291	1.63546	0.167381	5.9744
IG_Atu4233	0.156661	0.168074	5.94975
Atu2783	1.6652	0.168902	5.92061
Atu2473	1.46215	0.169136	5.91241
Atu2771	0.525206	0.170062	5.88021
Atu0503	1.5208	0.171164	5.84235
Atu0691	2.0034	0.171338	5.83641
IG_Atu0459	4.25626	0.171714	5.82363
Atu5082	1.25127	0.172464	5.79833
IG_Atu0848	0.217775	0.173899	5.75045
IG_Atu4474	0.368669	0.174545	5.72917
IG_Atu2532	10.8015	0.174857	5.71895
Atu2309	1.35853	0.175577	5.69551
Atu1515	1.56559	0.175723	5.69078
Atu1456	1.21926	0.176926	5.65209
IG_Atu3549	1.72487	0.177511	5.63346
Atu5497	1.39929	0.177741	5.62618
Atu0373	1.16692	0.17781	5.62397
Atu1218	1.29742	0.179066	5.58454
IG_Atu5032	1.1094	0.179636	5.56681
Atu2131	2.62457	0.180344	5.54496
IG_Atu5491	1.90505	0.180555	5.53846
Atu5501	0.650041	0.181716	5.50309
Atu3436	1.29565	0.18172	5.50297
Atu0022	23	0.181818	5.5
Atu5089	0.664989	0.182779	5.4711
Atu6195	6.44493	0.183	5.46448
Atu5112	1.46619	0.183691	5.44393
Atu2138	0.776872	0.18454	5.41888
Atu3408	1.59091	0.184955	5.40673
Atu3852	1.51413	0.185094	5.40266
Atu3657	0.631137	0.185425	5.39303
Atu6099	1.68836	0.18574	5.38387
Atu0353	0.559343	0.185903	5.37914
IG_Atu0924	0.734832	0.187195	5.34202
Atu3964	1.86248	0.187915	5.32155
Atu5548	1.61662	0.188293	5.31087
Atu4533	1.79351	0.189376	5.28049
Atu0776	0.0460716	0.19	5.26316
Atu2140	0.660483	0.190333	5.25396
IG_Atu3347	4.49583	0.190571	5.24738
Atu4402	2.22285	0.19069	5.24411
Atu2038	1.19899	0.190927	5.23759
Atu5193	1.09254	0.190928	5.23757
IG_Atu1065	1.86249	0.19104	5.2345
Atu2334	1.98603	0.191938	5.21002
Atu1979	1.34848	0.192252	5.20149
IG_Atu0864	0.396609	0.192385	5.1979
Atu2125	1.13752	0.19272	5.18888
Atu1593	0.958291	0.192961	5.18238
Atu4118	1.7629	0.194347	5.14543
Atu4672	1.98016	0.194437	5.14305
Atu3834	0.655032	0.195064	5.12652
IG_Atu1829	1.29042	0.195442	5.11661
Atu2323	0.676885	0.196042	5.10093
IG_Atu0666	3.04365	0.196286	5.09461
Atu3647	0.525879	0.196418	5.09117
Atu4663	0.641508	0.1971	5.07357
IG_Atu6091	1.53343	0.19857	5.03601
Atu4239	1.17639	0.199085	5.02298
Atu0992	1.01586	0.199374	5.01571
IG_Atu5495	1.18681	0.200336	4.99162
IG_Atu1650	1.38034	0.200873	4.97827
IG_Atu5026	3.39603	0.201	4.97512
Atu0981	1.25658	0.201248	4.969
Atu2505	1.51596	0.20135	4.96647
Atu1291	1.74241	0.201436	4.96434
Atu4490	1.16007	0.201787	4.95572
Atu4131	0.480955	0.201943	4.9519
IG_Atu2185	0.699284	0.202072	4.94873
IG_Atu2548	0.807028	0.202345	4.94205
IG_Atu6131	1.53099	0.203213	4.92094
IG_Atu5120	1.15075	0.203422	4.91588
IG_Atu4303	0.355718	0.203429	4.91573
Atu3796	1.81487	0.204037	4.90107
Atu5064	0.717742	0.204488	4.89027
Atu0437	0.72148	0.204695	4.88531
IG_Atu5086	0.99781	0.204721	4.8847
IG_Atu5517	0.483514	0.204779	4.88332
Atu2557	0.496508	0.20507	4.87639
Atu4885	0.579081	0.205717	4.86104
Atu4538	2.29199	0.205842	4.85809
Atu5196	1.13975	0.205947	4.85561
Atu4584	2.09489	0.207366	4.82239
Atu5163	0.508826	0.208	4.80769
Atu3204	1.21721	0.208596	4.79395
Atu3109	0.677209	0.209698	4.76876
Atu4619	1.10764	0.210256	4.75611
Atu3984	1.55503	0.210531	4.74991
Atu4461	1.05643	0.210553	4.74941
Atu4473	0.260531	0.210782	4.74424
Atu3036	1.63204	0.211509	4.72792
IG_Atu0149	0.405317	0.211533	4.72739
IG_Atu5111	2.05827	0.213094	4.69276
Atu3833	0.602164	0.213878	4.67557
Atu5138	1.3724	0.215628	4.63761
Atu4044	1.3975	0.21568	4.63649
Atu4068	1.99532	0.215938	4.63095
Atu3631	1.20766	0.216155	4.62631
IG_Atu6013	2.66379	0.216164	4.62613
IG_Atu2446	1.90382	0.217739	4.59265
IG_Atu3106	1.78249	0.218225	4.58242
Atu4201	0.711185	0.219082	4.56451
Atu3532	1.92203	0.219213	4.56177
Atu4147	1.09942	0.219303	4.5599
Atu5153	0.487084	0.219504	4.55573
Atu0827	0.537076	0.22026	4.54009
Atu5110	3.66634	0.220952	4.52586
Atu4292	1.33934	0.223078	4.48274
Atu2744	1.10262	0.223842	4.46743
IG_Atu0253	0.474014	0.223924	4.4658
Atu5194	1.23586	0.224597	4.45241
Atu0738	1.65839	0.224823	4.44795
Atu1568	1.46008	0.225244	4.43962
IG_Atu1969	0.415379	0.225643	4.43177
IG_Atu4217	0.554905	0.225714	4.43038
IG_Atu0697	2.17876	0.225952	4.42571
IG_Atu0058	0.873589	0.225999	4.42481
Atu2146	0.71341	0.22703	4.4047
Atu0963	1.54635	0.227115	4.40305
Atu5005	1.08685	0.227144	4.40249
IG_Atu6152	1.13466	0.227792	4.38998
Atu5435	0.951107	0.228198	4.38216
IG_Atu0082	0.772335	0.228571	4.375
Atu4825	1.57372	0.228699	4.37256
Atu2567	0.328948	0.23	4.34783
IG_Atu1914	9.87773	0.23	4.34783
Atu3191	1.30242	0.230069	4.34652
Atu1799	1.31272	0.230108	4.34579
Atu3705	1.64539	0.23086	4.33162
IG_Atu5112	15.5346	0.232017	4.31004
Atu1233	1.57655	0.23262	4.29887
Atu1576	0.919785	0.233093	4.29014
Atu2701	6.15704	0.233143	4.28922
Atu3640	0.815624	0.233251	4.28722
Atu4307	1.39649	0.233972	4.27402
Atu3114	1.09549	0.234294	4.26815
Atu3493	0.541856	0.234875	4.25758
IG_Atu4558	3.75873	0.235	4.25532
Atu2059	1.79687	0.235129	4.25298
Atu3248	0.521219	0.235192	4.25184
IG_Atu5010	2.44618	0.235476	4.24671
Atu1361	0.677643	0.235785	4.24115
Atu2057	1.39957	0.235956	4.23808
IG_Atu1373	0.426058	0.236	4.23729
Atu0657	0.549317	0.23628	4.23227
Atu3260	1.30017	0.236374	4.23058
IG_Atu4625	0.29144	0.238	4.20168
Atu0798	0.620084	0.238227	4.19768
Atu4839	2.57352	0.239175	4.18104
Atu1069	1.26935	0.239242	4.17986
Atu0396	1.01753	0.239405	4.17702
Atu4488	1.90202	0.239719	4.17156
Atu1447	0.932422	0.240607	4.15616
IG_Atu2168	3.43982	0.240647	4.15546
Atu1829	1.70294	0.240917	4.1508
IG_Atu3683	1.33869	0.241092	4.14779
Atu3163	1.15386	0.241095	4.14774
Atu1316	1.61029	0.241783	4.13594
Atu6192	1.84052	0.242186	4.12906
IG_Atu0641	1.89489	0.242937	4.11629
IG_Atu3538	2.20341	0.243143	4.11281
Atu4137	1.75082	0.245434	4.07442
IG_Atu2385	1.24436	0.24552	4.07299
Atu3170	1.60568	0.245647	4.07088
Atu6183	1.1252	0.246071	4.06387
Atu3016	0.541394	0.246537	4.05619
Atu3746	1.54292	0.247673	4.03758
IG_Atu0398	0.414264	0.247678	4.0375
Atu4127	1.16861	0.248023	4.03188
IG_Atu5017	3.70837	0.248095	4.03071
Atu2740	1.32811	0.248151	4.02981
Atu1985	0.667671	0.250319	3.9949
Atu0286	1.21678	0.25164	3.97393
Atu4251	1.35493	0.251816	3.97115
IG_Atu3906	0.786113	0.252305	3.96346
Atu4503	3.22805	0.252428	3.96153
IG_Atu0432	0.599758	0.252733	3.95674
IG_Atu4049	2.96686	0.253	3.95257
Atu2756	1.60371	0.253099	3.95102
IG_Atu2730	0.862545	0.253182	3.94973
Atu3397	1.67488	0.253705	3.94159
Atu3360	0.660836	0.254481	3.92957
Atu3887	1.64809	0.254646	3.92702
Atu2183	1.59852	0.254879	3.92343
IG_Atu5192	1.95757	0.255254	3.91766
Atu4443	0.531181	0.255717	3.91058
IG_Atu3579	0.410143	0.255996	3.90632
Atu2722	1.42122	0.256172	3.90362
Atu0576	0.730306	0.256317	3.90142
Atu1540	1.46997	0.256993	3.89116
IG_Atu1165	0.542028	0.257255	3.88719
Atu1449	0.845834	0.257363	3.88556
Atu2266	1.69406	0.258516	3.86824
Atu0289	0.707073	0.259328	3.85613
Atu3044	1.16957	0.260675	3.8362
Atu1446	1.10603	0.260681	3.83611
Atu6070	1.43698	0.26088	3.83318
Atu4173	1.16132	0.260888	3.83307
Atu2380	0.704566	0.262056	3.81598
Atu5424	0.707696	0.262098	3.81537
IG_Atu2492	0.297564	0.2629	3.80372
Atu5032	1.02157	0.263341	3.79735
IG_Atu0322	0.44167	0.264	3.78788
Atu1552	0.773763	0.264138	3.7859
Atu3050	1.22646	0.264483	3.78096
Atu4199	1.43684	0.264744	3.77724
Atu0331	0.653257	0.264924	3.77467
Atu3403	1.30576	0.265659	3.76422
Atu4384	1.73951	0.265682	3.76389
Atu4453	1.38689	0.265858	3.7614
Atu6017	1.13206	0.265999	3.75941
IG_Atu1719	3.05816	0.266074	3.75835
Atu6034	1.31764	0.266332	3.75471
Atu2577	1.08069	0.266355	3.75438
Atu5092	1.22017	0.266828	3.74773
Atu2381	1.75018	0.267727	3.73514
Atu0982	1.33558	0.267822	3.73382
Atu4027	1.77382	0.268056	3.73057
Atu2155	1.10205	0.268313	3.72699
Atu1558	0.761482	0.268475	3.72474
IG_Atu1505	1.37732	0.268528	3.724
Atu3509	1.59729	0.269221	3.71442
Atu0830	1.30898	0.269285	3.71354
IG_Atu3358	1.4422	0.269493	3.71067
IG_Atu1322	2.74675	0.269569	3.70963
IG_Atu0890	1.52793	0.269752	3.70711
Atu5175	1.47661	0.269887	3.70526
Atu3681	1.12752	0.270085	3.70254
IG_Atu3273	0.647423	0.271429	3.68421
Atu2682	0.800693	0.271754	3.6798
Atu6042	1.44199	0.272095	3.67519
Atu0440	2.34671	0.273153	3.66096
IG_Atu5523	1.1094	0.273386	3.65783
IG_Atu3522	0.368285	0.274	3.64964
Atu1872	0.644963	0.274323	3.64534
IG_Atu0843	1.66439	0.274333	3.64521
Atu1418	1.49867	0.276036	3.62272
Atu2562	1.68158	0.276687	3.61419
IG_Atu4367	2.45687	0.276857	3.61197
Atu1921	1.09366	0.276954	3.61071
IG_Atu5441	0.541795	0.277504	3.60355
IG_Atu2557	2.38451	0.27777	3.6001
IG_Atu6027	1.61498	0.279	3.58423
Atu4816	1.30514	0.279194	3.58174
IG_Atu4255	1.06143	0.280052	3.57077
IG_Atu3595	1.32277	0.280203	3.56884
IG_Atu4763	1.72256	0.280303	3.56757
Atu5140	0.449344	0.280831	3.56086
Atu4852	0.884792	0.281049	3.5581
Atu3220	0.929863	0.281167	3.5566
IG_Atu0596	2.05909	0.281277	3.55521
Atu0548	1.28133	0.28167	3.55026
IG_Atu6057	1.82872	0.281787	3.54878
Atu1508	1.46651	0.282089	3.54498
Atu0896	1.33934	0.282143	3.5443
Atu3610	1.4413	0.282194	3.54366
Atu3556	1.19126	0.282422	3.5408
IG_Atu0580	4.30191	0.283	3.53357
Atu2188	1.16112	0.284165	3.51908
Atu0184	1.60492	0.284863	3.51046
Atu3406	1.27876	0.284968	3.50916
Atu3892	0.382727	0.285143	3.50701
Atu5419	1.17925	0.286086	3.49545
Atu1347	1.05498	0.28677	3.48711
Atu6083	1.13082	0.286802	3.48672
Atu0357	1.34372	0.287261	3.48115
IG_Atu2392	1.6178	0.287535	3.47784
Atu4608	0.782381	0.28822	3.46958
Atu5115	1.9863	0.288247	3.46925
Atu5049	1.70592	0.288472	3.46654
Atu6023	1.22497	0.289026	3.45989
IG_Atu3354	0.462976	0.28927	3.45698
Atu1086	1.12332	0.289545	3.4537
Atu1825	1.11468	0.290071	3.44743
Atu2335	2.84708	0.290286	3.44488
Atu0609	1.15533	0.291217	3.43387
Atu5527	1.40422	0.291278	3.43315
IG_Atu0543	2.56281	0.292048	3.42409
Atu1785	0.589738	0.29264	3.41717
IG_Atu5104	1.37275	0.292646	3.4171
Atu3301	0.666235	0.292791	3.4154
IG_Atu1232	0.460095	0.292886	3.41429
Atu1846	1.89379	0.293	3.41297
Atu4807	1.20745	0.293172	3.41097
Atu3404	1.33952	0.293227	3.41032
IG_Atu0753	1.69248	0.29342	3.40808
Atu0997	1.43699	0.293693	3.40492
IG_Atu0295	2.26235	0.293968	3.40173
Atu2710	1.22466	0.29454	3.39512
Atu1254	1.82114	0.295192	3.38762
Atu4888	1.54462	0.295794	3.38074
Atu3575	1.48625	0.295852	3.38006
IG_Atu3823	2.24528	0.296	3.37838
IG_Atu1513	1.19367	0.296101	3.37723
Atu0129	0.728115	0.296162	3.37653
Atu6105	1.31448	0.296333	3.37458
Atu2064	1.12712	0.296688	3.37054
Atu2702	2.13558	0.29697	3.36735
Atu2593	0.56855	0.297116	3.36569
Atu2048	1.22663	0.297278	3.36386
IG_Atu0391	0.724612	0.29799	3.35581
IG_Atu1421	0.545458	0.298286	3.35249
IG_Atu6014	0.623693	0.298592	3.34905
Atu5528	1.14143	0.298711	3.34772
IG_Atu4877	1.03639	0.29881	3.34661
Atu4821	1.37063	0.298914	3.34544
IG_Atu0608	4.67491	0.299199	3.34226
Atu0940	0.690565	0.299867	3.33481
IG_Atu2411	2.60734	0.3	3.33333
Atu0083	5.03793	0.3	3.33333
Atu3253	0.74929	0.300471	3.3281
IG_Atu1769	0.860079	0.300759	3.32492
Atu0938	1.60547	0.300921	3.32313
Atu0512	0.828625	0.301038	3.32184
Atu0953	0.486406	0.301147	3.32064
Atu4079	0.567794	0.301261	3.31938
Atu0884	2.00766	0.301413	3.31771
IG_Atu4780	0.66075	0.301427	3.31755
Atu5483	1.23194	0.301738	3.31413
Atu4834	0.618701	0.301776	3.31371
IG_Atu0029	0.519367	0.301924	3.31209
IG_Atu4789	1.44614	0.302039	3.31083
IG_Atu1910	2.24402	0.302619	3.30448
Atu2736	1.0913	0.302788	3.30264
Atu1587	0.366033	0.303	3.30033
Atu4509	0.694091	0.303003	3.3003
Atu4614	0.74546	0.303009	3.30023
IG_Atu6071	0.497723	0.303048	3.29981
Atu2599	1.57433	0.303476	3.29516
IG_Atu1721	0.61036	0.303622	3.29357
Atu3637	0.593554	0.30373	3.2924
Atu6130	1.96226	0.303784	3.29182
Atu0857	1.44193	0.304018	3.28928
Atu0401	1.16563	0.304405	3.28509
IG_Atu0986	1.24096	0.304592	3.28308
Atu2130	1.76902	0.304848	3.28032
Atu1562	5.1327	0.305526	3.27304
IG_Atu1761	3.3316	0.305714	3.27103
Atu3799	0.804375	0.305865	3.26941
Atu1062	2.98476	0.306583	3.26175
Atu0984	1.1008	0.307009	3.25723
Atu4256	1.07274	0.307479	3.25225
Atu4508	1.25773	0.308297	3.24362
Atu3609	1.07074	0.308452	3.242
Atu3002	0.547798	0.308607	3.24036
IG_Atu0224	1.42674	0.308857	3.23774
IG_Atu0630	1.4512	0.309271	3.23341
Atu3949	0.633268	0.309853	3.22734
Atu2073	1.17592	0.309998	3.22583
Atu1662	1.47775	0.310211	3.22361
IG_Atu3643	0.57188	0.310714	3.21839
Atu1537	1.00147	0.310917	3.21629
Atu3654	0.729491	0.310948	3.21597
Atu3707	1.25872	0.311091	3.2145
IG_Atu5185	1.18644	0.311904	3.20612
Atu2322	1.19228	0.312149	3.2036
IG_Atu2065	0.633048	0.312283	3.20222
IG_Atu0824	0.679434	0.312603	3.19895
Atu0821	1.22072	0.312774	3.1972
Atu6084	1.09017	0.313222	3.19263
Atu5200	1.0793	0.313937	3.18535
Atu5133	0.905003	0.314363	3.18104
Atu4698	1.349	0.314398	3.18068
IG_Atu2759	0.270547	0.314841	3.1762
Atu4681	1.38425	0.315159	3.173
Atu4126	1.29303	0.315243	3.17216
IG_Atu2123	2.05002	0.315311	3.17147
Atu3930	1.09493	0.315549	3.16908
Atu1262	0.425712	0.315583	3.16874
Atu6098	1.87666	0.31619	3.16265
Atu1724	1.81388	0.316218	3.16238
IG_Atu4340	1.60077	0.31627	3.16186
IG_Atu0110	0.703838	0.316816	3.15641
Atu2825	1.22326	0.316885	3.15572
Atu0564	1.24079	0.316955	3.15502
Atu3302	0.816428	0.31698	3.15477
IG_Atu1312	1.97295	0.317121	3.15337
IG_Atu0344	1.5108	0.317143	3.15315
Atu5488	1.1805	0.317353	3.15107
IG_Atu3931	0.644957	0.317429	3.15032
Atu1293	1.29876	0.317723	3.14739
Atu2277	1.40641	0.317822	3.14641
IG_Atu4761	0.56165	0.317937	3.14528
Atu2145	0.8008	0.318236	3.14232
IG_Atu0888	0.518977	0.318377	3.14093
IG_Atu0008	0.51381	0.318531	3.13941
Atu3868	1.13124	0.318638	3.13836
Atu3185	0.756186	0.318875	3.13602
Atu3745	1.10428	0.319017	3.13463
IG_Atu4185	0.91394	0.319162	3.13321
Atu4024	0.703402	0.319256	3.13228
Atu3068	1.10969	0.319444	3.13044
Atu0829	0.805528	0.319517	3.12972
Atu4045	0.880452	0.320454	3.12057
IG_Atu2148	0.51689	0.320714	3.11804
Atu4323	0.934459	0.320761	3.11759
Atu2377	1.19095	0.321082	3.11447
Atu3726	1.33337	0.321105	3.11424
IG_Atu2035	0.778492	0.321143	3.11388
Atu3315	1.4091	0.321372	3.11166
IG_Atu4885	0.741131	0.321385	3.11153
IG_Atu3638	0.712719	0.32188	3.10675
IG_Atu2543	0.856557	0.322044	3.10517
Atu0308	0.802666	0.32241	3.10164
Atu4100	1.32298	0.322477	3.10099
Atu1744	1.50166	0.322508	3.1007
IG_Atu3521	1.4876	0.322662	3.09922
Atu4460	0.635687	0.322669	3.09915
Atu2053	1.37574	0.322706	3.0988
Atu4826	1.30984	0.322774	3.09814
Atu3387	0.73073	0.322996	3.09602
IG_Atu6010	0.635897	0.323207	3.09399
IG_Atu3127	1.06345	0.323431	3.09185
Atu1134	1.2227	0.323434	3.09182
Atu3426	1.30515	0.323496	3.09122
Atu4300	1.73373	0.323889	3.08748
Atu0296	1.72424	0.324001	3.08641
Atu1388	1.18307	0.324151	3.08498
Atu1381	2	0.324175	3.08476
Atu1956	2	0.324375	3.08285
Atu5541	1.12862	0.32454	3.08128
Atu2460	1.61279	0.324556	3.08114
IG_Atu6067	3.07435	0.324841	3.07843
IG_Atu0021	0.465249	0.324857	3.07828
Atu4728	1.14077	0.324865	3.0782
Atu4741	1.60707	0.325066	3.0763
IG_Atu0235	1.46628	0.325181	3.07521
Atu1717	0.861712	0.325252	3.07454
Atu5057	1.49071	0.325317	3.07392
Atu4870	1.46205	0.325521	3.072
Atu0562	1.59142	0.325709	3.07022
Atu4832	1.50809	0.325834	3.06905
Atu3966	1.75309	0.32585	3.06889
Atu3420	1.13872	0.325858	3.06883
IG_Atu5514	1.62478	0.326184	3.06576
IG_Atu0898	0.463951	0.326587	3.06197
Atu0228	0.522816	0.326587	3.06197
Atu0710	1.27081	0.326665	3.06124
Atu5003	1.07899	0.326727	3.06066
IG_Atu1982	0.654281	0.327	3.0581
Atu0514	1.38861	0.32705	3.05763
Atu5372	3	0.327086	3.0573
Atu5364	3	0.327498	3.05346
Atu1767	1.13297	0.327845	3.05022
IG_Atu2249	3.52406	0.328	3.04878
Atu0825	1.53733	0.328045	3.04836
Atu3483	1.21775	0.328107	3.04778
Atu4286	1.11863	0.328298	3.04601
Atu0070	0.794096	0.328829	3.04109
IG_Atu1656	0.461715	0.329	3.03951
IG_Atu0108	0.381014	0.329048	3.03907
Atu0101	0.68012	0.329119	3.03842
Atu2677	1.59804	0.329682	3.03323
IG_Atu3327	4.95445	0.329762	3.03249
Atu5352	3	0.329878	3.03142
Atu5024	1.04141	0.329905	3.03117
IG_Atu3608	2.30128	0.33	3.0303
Atu0027	1	0.330213	3.02835
Atu1873	2	0.330213	3.02835
Atu6003	1.03263	0.330374	3.02687
Atu2794	0.598061	0.330562	3.02515
IG_Atu3763	2.65238	0.331	3.02115
Atu3171	1.28736	0.33109	3.02033
Atu3018	1.38166	0.331437	3.01716
Atu5135	1.3347	0.331456	3.01699
IG_Atu3090	3.36368	0.331485	3.01673
Atu0384	1	0.331753	3.01429
Atu6043	1	0.331753	3.01429
Atu5128	0.720042	0.331949	3.01251
Atu5547	1.12904	0.332096	3.01118
Atu2624	2	0.332198	3.01026
Atu5312	1	0.33267	3.00598
Atu5074	1.31362	0.332734	3.00541
Atu2020	1.51075	0.332982	3.00316
IG_Atu2174	1.53962	0.332984	3.00315
IG_Atu0871	0.515193	0.333065	3.00241
IG_Atu3811	0.229135	0.333333	3
Atu1916	0.270543	0.333333	3
IG_Atu0036	0.278501	0.333333	3
IG_Atu4368	0.320201	0.333333	3
IG_Atu0073	0.367982	0.333333	3
IG_Atu2155	1.70698	0.333333	3
IG_Atu2053	2.70057	0.333333	3
IG_Atu4578	3.76974	0.333333	3
IG_Atu0353	4.89353	0.333333	3
IG_Atu0095	5.9852	0.333333	3
IG_Atu4128	8.26584	0.333333	3
IG_Atu4061	8.64539	0.333333	3
Atu1154	14.1303	0.333333	3
IG_Atu1368	15.4549	0.333333	3
Atu1655	20	0.333333	3
IG_Atu0766	27	0.333333	3
Atu1123	1.22556	0.33336	2.99976
Atu2536	1.3632	0.333706	2.99665
Atu2523	3	0.333711	2.99661
Atu0035	1.30988	0.334252	2.99175
IG_Atu1638	1.13772	0.334486	2.98966
Atu2273	0.657001	0.334557	2.98903
Atu2091	1.2122	0.33465	2.9882
Atu4678	1.4701	0.334756	2.98725
Atu3771	3	0.334903	2.98594
Atu4312	1.10192	0.334964	2.9854
IG_Atu4771	2.87736	0.335	2.98507
Atu0072	0.635871	0.335022	2.98488
Atu2217	1.64368	0.335128	2.98393
Atu1274	1.14296	0.335338	2.98207
Atu2829	0.0574821	0.335566	2.98004
Atu5251	2	0.335566	2.98004
Atu0311	1.18106	0.335717	2.9787
Atu3672	1.12865	0.335803	2.97793
Atu6170	1.00059	0.33588	2.97725
IG_Atu4066	0.7745	0.335952	2.97661
Atu0295	1.67879	0.336212	2.97431
IG_Atu2598	0.226402	0.336667	2.9703
IG_Atu4834	0.535534	0.336667	2.9703
IG_Atu5498	3.90615	0.336667	2.9703
Atu4701	1.28397	0.33675	2.96956
Atu2166	1.28163	0.3368	2.96912
IG_Atu5191	2.75618	0.337143	2.9661
Atu4009	0.833127	0.337206	2.96555
Atu2538	1.17122	0.337486	2.96309
IG_Atu3429	1.71051	0.337537	2.96263
Atu1378	0.518762	0.337858	2.95982
Atu3110	1.20757	0.337859	2.95981
Atu0362	1	0.337895	2.9595
Atu5341	1	0.337895	2.9595
IG_Atu4827	0.864543	0.338	2.95858
IG_Atu1164	1.27137	0.338209	2.95675
Atu0458	1.08065	0.338237	2.95651
Atu6103	1.58622	0.338447	2.95467
Atu4557	1.38902	0.338513	2.9541
Atu5124	1.33195	0.338679	2.95265
Atu4308	0.766477	0.338833	2.95131
Atu2294	1.26705	0.33946	2.94586
Atu1219	1.19766	0.339632	2.94436
Atu2024	1.15395	0.339648	2.94422
Atu0041	1.58072	0.339691	2.94385
Atu0087	1	0.339808	2.94284
Atu1430	1	0.339808	2.94284
Atu0912	2	0.339808	2.94284
Atu1943	2	0.339808	2.94284
Atu1286	0.204567	0.34	2.94118
IG_Atu4093	1.65622	0.34	2.94118
IG_Atu4133	4.38412	0.34	2.94118
IG_Atu0277	0.930055	0.340159	2.9398
IG_Atu1987	0.590903	0.340196	2.93948
IG_Atu0682	1.26413	0.340406	2.93767
Atu5250	1	0.340904	2.93338
Atu0452	1.15495	0.341213	2.93072
Atu3149	0.63592	0.341351	2.92953
Atu3270	1.60111	0.341882	2.92498
Atu5213	4	0.342112	2.92302
Atu1129	1.38217	0.342172	2.9225
IG_Atu4520	1.63141	0.342214	2.92215
Atu0816	1.3661	0.342637	2.91854
Atu5191	1.38317	0.342701	2.91799
IG_Atu3922	1.75401	0.342806	2.9171
Atu2588	0.682137	0.343287	2.91301
IG_Atu1867	2.18585	0.343333	2.91262
IG_Atu4575	2.57963	0.343333	2.91262
Atu2192	6.13207	0.343333	2.91262
Atu2638	0.155256	0.343451	2.91162
Atu5308	1	0.343451	2.91162
IG_Atu5385	3	0.343451	2.91162
Atu4357	1.45893	0.343789	2.90876
Atu3034	1.2616	0.344023	2.90679
Atu0102	1.22015	0.344376	2.9038
IG_Atu0720	1.84085	0.344444	2.90323
Atu1702	0.752143	0.344513	2.90265
Atu2156	1.19639	0.344647	2.90152
Atu0775	0.0923588	0.344943	2.89903
Atu2300	2	0.344943	2.89903
Atu0349	3	0.344943	2.89903
Atu2835	3	0.344943	2.89903
Atu4219	1.12215	0.345606	2.89347
IG_Atu4692	0.685045	0.346026	2.88995
Atu3755	1.49812	0.346182	2.88866
Atu5008	1.1911	0.346408	2.88677
Atu2093	1	0.346614	2.88505
Atu2170	1	0.346614	2.88505
IG_Atu3303	2.41348	0.346667	2.88462
IG_Atu5025	7.17198	0.346667	2.88462
Atu4248	2.03395	0.346861	2.883
Atu3817	1.39613	0.347191	2.88026
Atu2047	0.306295	0.347495	2.87774
IG_Atu6127	0.649558	0.348	2.87356
IG_Atu2298	0.669865	0.348	2.87356
IG_Atu3321	4.27025	0.348	2.87356
IG_Atu3557	2.0661	0.348364	2.87056
Atu0856	1.25624	0.348454	2.86982
Atu0316	1	0.348501	2.86943
Atu2218	1	0.348501	2.86943
IG_Atu4357	1.19485	0.34855	2.86903
IG_Atu2451	0.746509	0.348571	2.86885
Atu0519	1.195	0.349219	2.86353
Atu6080	1.07076	0.349348	2.86248
Atu2711	1.33261	0.34961	2.86033
Atu4786	1.57575	0.349613	2.86031
Atu3167	1.15994	0.349709	2.85952
Atu4142	1.45993	0.349827	2.85856
Atu0502	1.59983	0.349966	2.85742
IG_Atu2372	0.353579	0.35	2.85714
Atu3031	2.24629	0.35	2.85714
IG_Atu0032	2.58764	0.35	2.85714
IG_Atu2117	2.70695	0.35	2.85714
IG_Atu4729	3.6207	0.35	2.85714
IG_Atu4289	7.10959	0.35	2.85714
IG_Atu5107	10.909	0.35	2.85714
Atu2742	0.585869	0.350233	2.85524
Atu1101	0.119344	0.350648	2.85186
Atu0724	1	0.350648	2.85186
Atu2097	1	0.350648	2.85186
Atu6053	0.689352	0.350719	2.85129
Atu4417	2.08778	0.351	2.849
Atu3451	1.15869	0.351178	2.84756
Atu1195	1.35377	0.351232	2.84712
IG_Atu5140	1.75946	0.351322	2.84639
Atu0003	0.327366	0.351493	2.84501
Atu1613	1.21218	0.35153	2.84471
Atu2017	0.990975	0.351654	2.8437
Atu4316	0.900455	0.351776	2.84272
Atu1999	1.75393	0.352157	2.83964
Atu1110	0.966164	0.352375	2.83789
IG_Atu3793	0.710975	0.352586	2.83619
Atu4167	0.624968	0.352812	2.83437
Atu5321	1	0.353111	2.83197
Atu3893	1.15663	0.353201	2.83125
IG_Atu4522	0.332383	0.353333	2.83019
Atu3598	2.24584	0.353333	2.83019
IG_Atu1747	2.05734	0.353582	2.8282
IG_Atu0710	1.52002	0.35374	2.82693
Atu3876	1.31226	0.353827	2.82624
IG_Atu3851	1.43438	0.354011	2.82477
Atu1396	1.45447	0.354105	2.82402
Atu0434	1.41592	0.354322	2.82229
Atu1689	1.74579	0.354923	2.81751
Atu0042	2.88693	0.355	2.8169
Atu3986	1.32104	0.355138	2.81581
Atu1758	1.59818	0.355227	2.8151
IG_Atu0916	1.82249	0.355343	2.81418
IG_Atu3398	1.86962	0.355397	2.81376
Atu3661	0.748446	0.355528	2.81272
Atu0575	0.778037	0.355576	2.81234
Atu3748	1	0.355967	2.80925
Atu0293	2	0.355967	2.80925
IG_Atu2538	0.56734	0.35619	2.80749
Atu5464	1.10015	0.35628	2.80678
Atu1008	0.601989	0.356527	2.80483
Atu0430	1.41818	0.356637	2.80397
Atu4525	1.04405	0.357273	2.79898
Atu4365	0.814139	0.357718	2.7955
Atu2462	3.12042	0.358	2.7933
Atu0422	7.17338	0.358553	2.78898
Atu6022	1.25368	0.358724	2.78766
IG_Atu2300	1.47303	0.358788	2.78716
IG_Atu2664	0.459753	0.359	2.78552
IG_Atu6112	1.49759	0.359127	2.78453
Atu6163	0.653239	0.359176	2.78415
Atu4294	0.674306	0.359204	2.78393
Atu0428	1	0.359317	2.78306
Atu5309	3	0.359317	2.78306
Atu0346	1.14483	0.359455	2.78199
Atu6089	1.21131	0.35953	2.78141
Atu2113	1.5504	0.359543	2.78131
IG_Atu4852	0.316253	0.36	2.77778
Atu4018	1.48774	0.360211	2.77615
Atu3139	1.40736	0.360224	2.77605
Atu1565	1.18822	0.360257	2.7758
Atu4386	1.293	0.360636	2.77288
IG_Atu0042	0.466641	0.361	2.77008
Atu4067	1.50854	0.361027	2.76987
Atu0377	0.482802	0.361255	2.76812
IG_Atu1677	0.529959	0.361429	2.7668
IG_Atu0063	0.673753	0.361431	2.76678
IG_Atu3769	0.567315	0.361714	2.76461
Atu4284	1.06901	0.362238	2.76061
IG_Atu2793	3.0196	0.362286	2.76025
Atu3329	1.07476	0.362525	2.75843
Atu4792	1.70261	0.362571	2.75808
Atu3484	1.29676	0.362711	2.75702
Atu3694	1.3617	0.362963	2.7551
Atu1638	0.655392	0.363074	2.75426
IG_Atu1861	1	0.363302	2.75253
IG_Atu2508	0.143472	0.363333	2.75229
IG_Atu2712	2.89263	0.363333	2.75229
IG_Atu1819	1.64434	0.363968	2.74749
Atu0216	1.1991	0.364088	2.74659
Atu3768	1.41852	0.364277	2.74517
Atu1596	0.126818	0.364433	2.74399
Atu5539	1.38826	0.364827	2.74102
IG_Atu0655	0.538926	0.365	2.73973
IG_Atu0831	0.889978	0.365198	2.73824
IG_Atu5067	2.56268	0.36521	2.73815
Atu3208	0.805715	0.365486	2.73608
IG_Atu1493	1.64209	0.365901	2.73298
Atu2812	1.54359	0.366166	2.73101
Atu3388	0.697693	0.366405	2.72922
IG_Atu0660	1.57281	0.366607	2.72772
Atu3021	0.859511	0.366639	2.72748
IG_Atu2297	0.352814	0.366667	2.72727
IG_Atu6054	0.448787	0.366667	2.72727
Atu2249	2.68661	0.366667	2.72727
Atu0028	4.28458	0.367	2.7248
Atu4222	1.06033	0.367286	2.72267
IG_Atu3654	0.688067	0.367327	2.72237
Atu4310	1.33971	0.367354	2.72217
Atu3828	0.80385	0.367473	2.72129
Atu0163	0.944956	0.367822	2.71871
IG_Atu1034	2.9779	0.367943	2.71781
Atu1171	1	0.36812	2.7165
Atu5397	1	0.36812	2.7165
Atu3606	2	0.36812	2.7165
Atu5293	2	0.36812	2.7165
IG_Atu2256	7	0.36812	2.7165
Atu1654	1.2561	0.368998	2.71004
Atu0771	0.695022	0.369073	2.70949
Atu1560	0.51176	0.369266	2.70807
Atu6068	1.40908	0.369275	2.70801
IG_Atu0526	2.5222	0.369286	2.70793
Atu0947	1.48303	0.369336	2.70756
IG_Atu4833	1.21746	0.369535	2.7061
Atu5042	0.808693	0.369627	2.70543
IG_Atu5196	0.586921	0.369825	2.70398
Atu2605	1.19014	0.369865	2.70369
IG_Atu2745	0.454771	0.37	2.7027
IG_Atu1073	8.96716	0.37	2.7027
Atu2753	1.08704	0.370048	2.70235
Atu3673	1.25042	0.370174	2.70143
IG_Atu2824	1.84375	0.370455	2.69939
Atu3490	0.89208	0.371096	2.69472
Atu1113	1.48105	0.371109	2.69463
Atu2023	1.16736	0.371188	2.69405
Atu1480	0.628534	0.371308	2.69318
Atu4625	0.704159	0.371534	2.69154
Atu4541	0.452145	0.372078	2.68761
Atu3561	1.28286	0.372091	2.68752
Atu2439	0.688277	0.372153	2.68707
Atu0325	1.32505	0.372299	2.68602
Atu2339	1.04774	0.372471	2.68477
Atu0942	1.02649	0.372598	2.68386
IG_Atu2734	0.961792	0.372643	2.68354
Atu5445	1.08857	0.372896	2.68171
IG_Atu3531	0.784175	0.373333	2.67857
Atu1789	1.14744	0.373612	2.67657
Atu1144	1.04505	0.373708	2.67589
Atu3979	0.813739	0.373822	2.67507
IG_Atu2440	0.567371	0.374365	2.67119
Atu4844	1.1793	0.374386	2.67104
Atu3942	1.44676	0.37457	2.66973
Atu2222	1.0286	0.374593	2.66956
IG_Atu3366	0.631776	0.374776	2.66826
Atu6138	1.02021	0.375031	2.66644
Atu4592	0.997933	0.375066	2.6662
Atu1475	1.56618	0.375094	2.666
Atu6110	0.653745	0.375255	2.66485
IG_Atu2210	1.2978	0.375429	2.66362
IG_Atu2108	0.61815	0.375433	2.66359
Atu5154	0.526455	0.375606	2.66236
Atu3275	1.90834	0.376	2.65957
IG_Atu1248	0.199147	0.376036	2.65932
Atu3646	0.655378	0.376158	2.65845
Atu3072	1.07145	0.376213	2.65807
Atu2750	0.435119	0.376326	2.65727
IG_Atu0837	0.774293	0.376571	2.65554
Atu4190	1.17231	0.376603	2.65532
IG_Atu0891	0.0793712	0.376667	2.65487
Atu6020	4.31008	0.376667	2.65487
IG_Atu4478	1.62173	0.376935	2.65298
Atu0257	1.14485	0.37722	2.65097
Atu3767	1.52395	0.377255	2.65073
Atu0157	0.98536	0.377377	2.64987
Atu0190	1.10885	0.377603	2.64828
Atu4247	1.11333	0.37779	2.64697
Atu2796	0.648762	0.378126	2.64462
Atu2444	0.795533	0.378138	2.64454
Atu0305	0.935716	0.378361	2.64298
Atu0956	1.53314	0.378627	2.64112
Atu1481	1.41737	0.378804	2.63989
Atu4540	0.822877	0.378885	2.63932
Atu4687	0.65104	0.378915	2.63911
Atu4328	2.55343	0.379	2.63852
IG_Atu4392	1.50698	0.379286	2.63653
Atu0622	1.20429	0.379598	2.63437
Atu2720	0.674369	0.37978	2.6331
Atu3444	1.12509	0.379987	2.63167
IG_Atu2267	0.363586	0.38	2.63158
IG_Atu3182	2.37869	0.38	2.63158
IG_Atu2727	6.30217	0.38	2.63158
Atu4383	1.53269	0.38022	2.63006
IG_Atu4305	1.71098	0.380643	2.62713
Atu4795	0.734357	0.380644	2.62713
Atu0135	1.17277	0.380703	2.62672
Atu2230	0.37259	0.380758	2.62634
IG_Atu0784	0.601135	0.381032	2.62445
IG_Atu0540	3.41121	0.381143	2.62369
Atu3635	0.823122	0.381156	2.6236
Atu1022	1.02753	0.381169	2.62351
Atu2372	1.29748	0.381226	2.62312
Atu3863	1.23088	0.381259	2.62289
Atu2328	1.31485	0.381313	2.62252
Atu5546	0.866032	0.38142	2.62178
Atu1570	1.62224	0.381469	2.62145
Atu4588	1.44908	0.381578	2.6207
Atu4817	0.673351	0.382323	2.61559
Atu0094	1.99168	0.382421	2.61492
Atu3638	1.00681	0.382891	2.61171
Atu0149	1.1942	0.382941	2.61137
IG_Atu2646	0.165174	0.38303	2.61076
Atu4019	1.28362	0.383042	2.61068
Atu1708	1.28806	0.383715	2.6061
IG_Atu0290	0.777104	0.384	2.60417
IG_Atu1222	1.85239	0.384	2.60417
Atu0354	0.554055	0.384113	2.6034
Atu3540	1.41071	0.384255	2.60244
Atu2062	1.97052	0.384286	2.60223
Atu4671	0.769032	0.384391	2.60152
Atu5182	1.05024	0.384575	2.60027
Atu0219	0.737999	0.384699	2.59944
Atu6100	1.14553	0.384762	2.59901
IG_Atu1794	0.687583	0.384833	2.59853
Atu2164	1.35011	0.385304	2.59535
IG_Atu2223	1.53484	0.385346	2.59507
Atu4198	0.702166	0.385437	2.59446
IG_Atu0922	2.2384	0.385564	2.5936
Atu3286	1.64523	0.385741	2.59241
Atu2758	0.941586	0.385998	2.59069
Atu6021	1.4069	0.386038	2.59042
Atu4336	0.637534	0.38611	2.58994
Atu4766	1.07256	0.38625	2.589
IG_Atu3197	0.579126	0.386409	2.58793
Atu4894	1.21895	0.386577	2.5868
Atu5442	0.893165	0.386937	2.5844
Atu0975	0.25227	0.387018	2.58386
Atu5389	0.212633	0.387077	2.58347
Atu2751	0.285806	0.387077	2.58347
Atu2110	1.18453	0.387415	2.58121
IG_Atu0397	1.68059	0.387429	2.58112
Atu4522	0.954485	0.387595	2.58001
Atu1787	1.48541	0.387607	2.57993
IG_Atu2683	0.231499	0.388	2.57732
IG_Atu3844	0.953807	0.388	2.57732
Atu5075	1.41135	0.388016	2.57721
Atu3993	0.732253	0.388016	2.57721
IG_Atu0857	3.95438	0.388083	2.57677
IG_Atu5271	0.244971	0.38811	2.57659
Atu5035	1.13949	0.388181	2.57612
Atu0642	0.585045	0.388679	2.57281
IG_Atu1649	0.684609	0.389026	2.57052
Atu1804	2.08003	0.389307	2.56866
Atu0456	1.22878	0.389321	2.56857
Atu0673	1.36328	0.389744	2.56579
Atu3165	0.826719	0.390029	2.56391
IG_Atu4627	0.736578	0.390433	2.56126
Atu2068	1.06136	0.390478	2.56097
IG_Atu3219	0.775588	0.390702	2.5595
Atu1241	1.69616	0.391148	2.55658
IG_Atu1632	0.983379	0.391223	2.55609
Atu1376	4.9999	0.39134	2.55532
IG_Atu2632	0.314109	0.391714	2.55288
IG_Atu3520	2.12872	0.392	2.55102
Atu4185	0.862373	0.392279	2.54921
IG_Atu1300	1.71368	0.392286	2.54916
Atu4089	1.75826	0.392327	2.54889
Atu5402	0.217624	0.392351	2.54874
IG_Atu3631	1.39478	0.392504	2.54775
Atu0870	1.36077	0.392626	2.54696
IG_Atu5036	2.45873	0.393	2.54453
IG_Atu3670	2.39753	0.393333	2.54237
IG_Atu3246	3.24588	0.393333	2.54237
Atu3741	1.05594	0.393413	2.54186
Atu3370	0.793753	0.39378	2.53949
IG_Atu0242	1.46039	0.394	2.53807
Atu4742	3.21369	0.394	2.53807
Atu2739	0.932919	0.39425	2.53646
Atu3886	0.756364	0.394606	2.53417
Atu3014	0.548926	0.394656	2.53385
Atu1114	1.19117	0.394783	2.53304
Atu0529	0.788075	0.395103	2.53099
IG_Atu1466	0.426285	0.395143	2.53073
Atu3129	0.734871	0.39525	2.53005
Atu0441	1.10874	0.395399	2.52909
Atu1877	1.25064	0.395903	2.52587
Atu2689	0.418168	0.396	2.52525
IG_Atu4496	2.76605	0.396	2.52525
Atu5015	1.24817	0.396054	2.52491
Atu3829	0.766104	0.396366	2.52292
IG_Atu3102	0.514655	0.396667	2.52101
Atu1721	0.251877	0.396979	2.51903
Atu3385	1.08063	0.397216	2.51752
Atu5455	0.956171	0.397608	2.51504
IG_Atu1440	1.27341	0.397692	2.51451
Atu2041	0.594506	0.397749	2.51415
Atu0543	1.20024	0.39795	2.51288
Atu0627	0.784802	0.398172	2.51148
IG_Atu3236	0.551206	0.398701	2.50814
Atu1461	0.775332	0.398744	2.50788
Atu3017	0.595184	0.398889	2.50696
IG_Atu4725	0.712811	0.399299	2.50439
Atu1204	1.0175	0.399312	2.50431
Atu3602	0.480468	0.399856	2.5009
IG_Atu1405	0.0358848	0.4	2.5
Atu1598	4	0.4	2.5
IG_Atu1612	5	0.4	2.5
IG_Atu4059	6.26236	0.4	2.5
IG_Atu1855	15.4695	0.4	2.5
Atu1369	1.59195	0.400159	2.49901
Atu4648	0.91024	0.400332	2.49792
Atu3107	1.7895	0.400563	2.49649
Atu0148	1.11017	0.400567	2.49646
Atu5143	1.05538	0.400645	2.49598
Atu0170	2.2414	0.400734	2.49542
Atu0110	1.13152	0.400833	2.4948
Atu0968	0.635832	0.401	2.49377
IG_Atu3205	0.417312	0.401031	2.49357
Atu0544	2.06959	0.401368	2.49148
IG_Atu1737	1.54571	0.401429	2.4911
Atu4824	1.43762	0.401546	2.49038
Atu1954	0.580397	0.401698	2.48943
IG_Atu4897	0.952064	0.40188	2.4883
Atu0330	2.87914	0.40246	2.48472
Atu2554	0.712998	0.402489	2.48454
Atu0455	1.2003	0.40263	2.48367
Atu3256	1.5604	0.40283	2.48243
IG_Atu1420	2.7084	0.403	2.48139
IG_Atu0248	3.09179	0.403	2.48139
Atu0176	1.26603	0.403127	2.48061
IG_Atu4752	0.436359	0.403333	2.47934
Atu3291	0.677369	0.403597	2.47772
Atu3806	1.38748	0.4041	2.47463
Atu2822	0.798668	0.404161	2.47426
Atu4146	1.2167	0.404171	2.4742
Atu3290	1.07447	0.404224	2.47387
Atu2353	1.90452	0.404286	2.4735
Atu3875	1.33659	0.404532	2.47199
IG_Atu0360	0.702666	0.404571	2.47175
Atu0587	1.51097	0.405195	2.46795
Atu4569	0.84985	0.405863	2.46389
Atu1271	0.0935229	0.406	2.46305
Atu4400	1.17293	0.406124	2.4623
IG_Atu2415	0.812759	0.406171	2.46201
Atu4366	1.24798	0.40642	2.46051
Atu3639	0.866088	0.406423	2.46049
Atu2029	1.39433	0.406605	2.45939
Atu5512	2.47465	0.406667	2.45902
IG_Atu4607	0.661873	0.407295	2.45523
Atu3299	0.737406	0.407523	2.45385
Atu4451	1.21069	0.407544	2.45372
Atu1606	1.32997	0.407624	2.45324
IG_Atu4869	1.34971	0.407656	2.45305
Atu3475	1.11367	0.407742	2.45253
Atu1919	0.818821	0.407901	2.45158
Atu2626	2.30466	0.40796	2.45122
IG_Atu3552	1.89838	0.407989	2.45105
Atu6055	1.13266	0.408045	2.45071
Atu5444	1.12079	0.40809	2.45044
Atu0777	0.709675	0.408203	2.44976
Atu2724	1.49454	0.408366	2.44878
Atu4734	0.862869	0.408475	2.44813
IG_Atu5448	1.29121	0.408833	2.44599
Atu0167	0.653249	0.40949	2.44206
Atu1234	0.861368	0.410136	2.43821
Atu3353	1.2333	0.410286	2.43733
Atu1159	0.731172	0.410356	2.43691
Atu3969	0.814449	0.410662	2.43509
IG_Atu5432	0.561312	0.41103	2.43291
IG_Atu1874	1.32449	0.411282	2.43142
Atu0523	1.27688	0.41143	2.43055
IG_Atu0542	1.03148	0.411524	2.42999
Atu3711	0.450513	0.41154	2.4299
IG_Atu3355	1.27766	0.41166	2.42919
IG_Atu4384	0.125893	0.412	2.42718
IG_Atu4892	0.66538	0.412	2.42718
Atu5098	0.557717	0.412006	2.42715
Atu3869	1.22232	0.412097	2.42661
Atu0765	1.21267	0.412113	2.42652
Atu1169	0.371547	0.412352	2.42511
Atu4796	1.38871	0.412607	2.42361
Atu6026	1.41019	0.412766	2.42268
Atu0674	0.705513	0.413091	2.42077
IG_Atu0617	1.17942	0.413241	2.41989
IG_Atu5547	0.103658	0.413333	2.41935
IG_Atu4202	0.763797	0.413472	2.41854
Atu4415	0.872959	0.413615	2.41771
Atu1659	1.32455	0.413644	2.41754
Atu3932	1.29516	0.41372	2.41709
Atu3612	0.3806	0.414339	2.41348
Atu1967	0.437328	0.414372	2.41329
IG_Atu1147	0.661028	0.414392	2.41317
Atu4066	1.12671	0.414711	2.41132
IG_Atu3154	0.261919	0.415	2.40964
IG_Atu3788	0.504699	0.415317	2.4078
IG_Atu3862	2.27318	0.415429	2.40715
Atu4697	1.47922	0.415875	2.40457
Atu4532	1.28223	0.415967	2.40404
IG_Atu4310	2.37303	0.416	2.40385
Atu3571	1.26608	0.416109	2.40322
IG_Atu4591	1.57398	0.416299	2.40212
Atu6141	1.2615	0.416369	2.40172
Atu0062	1.05929	0.416442	2.40129
Atu6134	1.46525	0.416621	2.40026
Atu5170	1.06137	0.416702	2.3998
Atu2136	0.846147	0.4169	2.39866
IG_Atu4073	0.504352	0.417	2.39808
Atu6107	2.86532	0.417	2.39808
IG_Atu1347	0.659544	0.417057	2.39775
IG_Atu0269	0.609971	0.417143	2.39726
Atu2269	1.12489	0.417391	2.39583
IG_Atu5048	0.563519	0.417429	2.39562
Atu0262	1.14056	0.417588	2.3947
IG_Atu4550	1.35143	0.417803	2.39347
Atu0304	1.27455	0.417803	2.39347
IG_Atu3806	0.642872	0.418	2.39234
Atu0491	0.702875	0.418157	2.39144
IG_Atu0388	1.17341	0.418671	2.38851
IG_Atu5102	1.57664	0.418776	2.38791
IG_Atu4724	1.69459	0.419	2.38663
Atu3284	1.09936	0.419275	2.38507
IG_Atu5419	1.40158	0.419717	2.38256
Atu0937	1.0137	0.419801	2.38208
IG_Atu4645	0.592539	0.419866	2.38171
IG_Atu6005	1.1058	0.419947	2.38125
Atu2350	1.6321	0.420517	2.37803
Atu3309	1.15599	0.42052	2.37801
IG_Atu6185	1.71366	0.420556	2.37781
Atu6122	1.89757	0.420606	2.37752
Atu3854	1.0848	0.420825	2.37629
Atu4702	0.697308	0.421096	2.37476
Atu2386	1.29953	0.421155	2.37442
Atu3442	1.13629	0.421315	2.37352
Atu4847	1.21321	0.421381	2.37315
Atu5185	1.29005	0.421486	2.37256
IG_Atu5515	0.601866	0.421537	2.37227
Atu2640	0.719961	0.422023	2.36954
Atu4031	0.569622	0.422093	2.36914
IG_Atu0873	1.32342	0.422186	2.36862
Atu0500	0.628089	0.42254	2.36664
Atu3889	0.655318	0.422588	2.36637
Atu2747	2.14759	0.422597	2.36632
Atu4255	1.08827	0.422801	2.36518
Atu5450	1.00735	0.423232	2.36277
IG_Atu3848	2.1924	0.423272	2.36255
Atu1977	1.0227	0.42356	2.36094
IG_Atu2197	0.396135	0.423784	2.35969
Atu3970	1.06034	0.424026	2.35835
Atu3141	0.774519	0.424117	2.35784
IG_Atu3832	1.95768	0.424208	2.35733
Atu4562	1.27828	0.424442	2.35603
Atu2001	0.944542	0.424522	2.35559
Atu2563	1.18125	0.424581	2.35526
Atu1569	1.02726	0.424914	2.35342
Atu4857	1.38498	0.425	2.35294
Atu0160	1.31004	0.425012	2.35287
IG_Atu6047	1.14896	0.425079	2.3525
Atu1440	1.14934	0.425232	2.35166
Atu1686	0.805534	0.425264	2.35148
IG_Atu3062	0.589583	0.42536	2.35095
Atu5066	1.27416	0.425651	2.34934
IG_Atu3053	0.990991	0.425756	2.34876
IG_Atu1554	1.06388	0.425891	2.34802
Atu4379	0.732662	0.425984	2.34751
Atu3551	1.26851	0.425992	2.34746
Atu2205	0.806601	0.426008	2.34738
IG_Atu4490	2.37823	0.426286	2.34584
IG_Atu4165	1.73427	0.426409	2.34517
Atu1042	0.554259	0.426543	2.34443
IG_Atu2637	0.199209	0.426667	2.34375
Atu1543	3.84076	0.426667	2.34375
Atu2191	0.77732	0.426679	2.34368
IG_Atu3887	0.755801	0.426731	2.3434
Atu3357	1.45807	0.426783	2.34311
Atu5099	0.922368	0.427006	2.34189
Atu1517	1.58602	0.427058	2.3416
IG_Atu5143	1.53789	0.427152	2.34109
IG_Atu5467	1.3612	0.427586	2.33871
Atu0204	1.10226	0.427765	2.33773
IG_Atu5485	1.14063	0.428078	2.33603
IG_Atu3723	1.59466	0.428139	2.33569
Atu0883	1.33034	0.428437	2.33407
IG_Atu1670	1.8905	0.428571	2.33333
Atu0050	1.39747	0.428669	2.3328
Atu3113	1.16897	0.429335	2.32918
Atu3699	1.37753	0.429444	2.32859
Atu3396	1.10092	0.429591	2.3278
IG_Atu1607	0.328714	0.43	2.32558
IG_Atu3208	3.01434	0.43	2.32558
Atu4351	1.20124	0.430276	2.32409
Atu0594	0.841608	0.430319	2.32386
Atu4576	1.17616	0.430604	2.32232
Atu3210	1.04858	0.430719	2.3217
Atu0631	1.33813	0.430751	2.32153
IG_Atu5529	1.29501	0.430757	2.3215
Atu2245	1.19066	0.430838	2.32106
Atu0803	1.08681	0.431349	2.31831
IG_Atu3746	2.097	0.431349	2.31831
Atu3902	1.09892	0.431594	2.31699
Atu1554	0.624322	0.431602	2.31695
Atu3687	0.98797	0.43184	2.31567
Atu4501	1.20153	0.431867	2.31553
Atu2671	0.870202	0.431952	2.31507
Atu4439	2.31575	0.432073	2.31442
Atu2589	0.734372	0.432382	2.31277
IG_Atu0991	0.604924	0.433	2.30947
IG_Atu5504	0.522175	0.433263	2.30806
IG_Atu2010	1.43236	0.433269	2.30803
IG_Atu1746	0.666862	0.433571	2.30643
Atu2152	0.813903	0.43371	2.30569
Atu4370	1.08993	0.433814	2.30514
Atu2457	1.59327	0.433889	2.30474
Atu4740	0.944846	0.433961	2.30436
Atu4883	1.42823	0.434286	2.30263
Atu4788	1.18804	0.434566	2.30115
Atu0858	1.41048	0.434679	2.30055
Atu1028	0.745828	0.434889	2.29944
IG_Atu1980	0.497748	0.435	2.29885
Atu3463	0.894183	0.435393	2.29678
Atu4335	0.762515	0.43595	2.29384
Atu0598	1.13638	0.435953	2.29382
IG_Atu4195	0.610326	0.436	2.29358
Atu3276	0.98392	0.436099	2.29306
Atu0740	1.28652	0.436294	2.29203
Atu1175	3.43783	0.436364	2.29167
IG_Atu3039	1.92823	0.436667	2.29008
IG_Atu1338	4.29011	0.436667	2.29008
IG_Atu0565	5.87777	0.436667	2.29008
Atu2708	0.817651	0.436877	2.28897
IG_Atu4638	2.08752	0.437208	2.28724
Atu2809	1.62987	0.437239	2.28708
Atu3280	0.818079	0.437285	2.28684
Atu1308	1.35668	0.437438	2.28604
Atu1338	1.03092	0.437655	2.2849
Atu4218	1.56918	0.437963	2.2833
IG_Atu2122	0.598443	0.438	2.28311
IG_Atu4082	2.12061	0.438	2.28311
IG_Atu3393	2.33774	0.438	2.28311
Atu2259	1.12663	0.438501	2.2805
Atu3648	0.744625	0.438593	2.28002
Atu5526	1.06273	0.438616	2.2799
Atu5108	0.968315	0.438814	2.27887
Atu2181	0.811166	0.438975	2.27803
Atu6155	0.709391	0.43931	2.2763
Atu4472	1.01063	0.439318	2.27626
IG_Atu0410	1.00409	0.439451	2.27557
Atu5411	0.997878	0.439812	2.2737
IG_Atu0907	0.569491	0.44	2.27273
Atu1365	1.50282	0.44	2.27273
IG_Atu4553	2.97069	0.44	2.27273
Atu3081	1.18372	0.440255	2.27141
IG_Atu3914	1.68601	0.440411	2.27061
Atu3989	0.705865	0.440439	2.27046
Atu0115	1.75961	0.441	2.26757
IG_Atu4177	0.580577	0.441037	2.26739
IG_Atu4260	1.53052	0.441061	2.26726
IG_Atu0886	1.26976	0.441126	2.26693
Atu4762	1.10315	0.441138	2.26687
Atu4087	1.43286	0.441736	2.2638
Atu6031	1.27235	0.441775	2.26359
IG_Atu1911	1.39004	0.442	2.26244
Atu2559	0.988552	0.442186	2.26149
Atu4544	1.1192	0.44226	2.26111
Atu1302	1.69843	0.442294	2.26094
Atu2280	1.50944	0.442425	2.26027
IG_Atu4166	1.5673	0.442571	2.25952
Atu4872	0.892206	0.442896	2.25787
Atu0337	1.46873	0.442952	2.25758
IG_Atu3770	0.667167	0.443175	2.25645
Atu4058	0.440029	0.443201	2.25631
Atu2337	1.07155	0.443226	2.25619
IG_Atu3605	1.06396	0.443651	2.25403
Atu2757	1.61626	0.444114	2.25167
Atu4767	1.00868	0.444324	2.25061
Atu4210	0.818599	0.444365	2.2504
Atu3736	1.59273	0.444632	2.24905
IG_Atu3817	0.548832	0.444688	2.24877
IG_Atu6189	0.752566	0.445	2.24719
IG_Atu1239	1.18198	0.445464	2.24485
Atu2198	1.32161	0.445563	2.24435
Atu1652	0.693568	0.445894	2.24268
Atu2019	0.97283	0.445986	2.24222
Atu0166	1.14407	0.446068	2.24181
Atu0967	1.01663	0.446221	2.24104
IG_Atu2483	1.58051	0.446857	2.23785
Atu0107	0.688754	0.447429	2.23499
Atu2215	1.11013	0.447484	2.23472
Atu3573	1.43153	0.447931	2.23249
Atu3481	1.3972	0.448179	2.23125
Atu1038	1.63609	0.448196	2.23116
IG_Atu0237	2.20562	0.448286	2.23072
Atu4518	0.647138	0.448457	2.22987
Atu4227	1.2899	0.448481	2.22975
Atu1405	0.723272	0.448522	2.22954
Atu0496	0.672475	0.448615	2.22908
Atu2686	0.974085	0.448792	2.22821
IG_Atu0056	0.846786	0.449035	2.227
Atu4876	0.802177	0.449065	2.22685
IG_Atu1359	2.0808	0.449092	2.22671
IG_Atu2202	1.70165	0.449351	2.22543
Atu3643	0.790954	0.449699	2.22371
Atu6175	0.770983	0.449827	2.22308
Atu4694	1.10638	0.449842	2.223
IG_Atu1260	0.592043	0.45	2.22222
IG_Atu3177	2.59296	0.450051	2.22197
Atu0025	1.51386	0.450088	2.22179
Atu0990	1.23387	0.450506	2.21973
Atu5019	1.1392	0.450703	2.21876
Atu1589	0.863809	0.450862	2.21797
IG_Atu2110	16.0007	0.451053	2.21704
IG_Atu4106	1.01593	0.451699	2.21386
Atu3071	1.37187	0.451885	2.21295
Atu1612	1.45655	0.452615	2.20938
IG_chrm_end	9.76354	0.453	2.20751
IG_Atu3816	0.343228	0.453175	2.20665
Atu5010	4.44492	0.453333	2.20588
IG_Atu0165	1.17853	0.453615	2.20451
Atu1013	0.884872	0.453711	2.20404
Atu1865	1.10769	0.453714	2.20403
Atu0530	1.1067	0.454056	2.20237
Atu1104	1.50367	0.454066	2.20232
IG_Atu1880	1.87266	0.454524	2.2001
Atu1383	2	0.454545	2.2
IG_Atu4351	2	0.454545	2.2
IG_Atu3001	2.60147	0.454603	2.19972
IG_Atu5007	1.50347	0.455012	2.19775
IG_Atu0588	1.32499	0.455397	2.19589
IG_Atu2305	1.28929	0.455441	2.19568
Atu4156	0.671463	0.455565	2.19508
Atu4781	1.18726	0.455599	2.19491
Atu2320	1.44948	0.455806	2.19392
IG_Atu2292	1.47771	0.455859	2.19366
IG_Atu3296	0.701226	0.456	2.19298
Atu0341	0.941527	0.456036	2.19281
Atu6029	1.06739	0.456309	2.1915
IG_Atu3299	1.49967	0.456385	2.19113
Atu3663	1.3658	0.456628	2.18997
IG_Atu5006	3.12922	0.456667	2.18978
IG_Atu1891	5.67477	0.456667	2.18978
Atu1097	0.826782	0.456763	2.18932
Atu3783	0.839301	0.456815	2.18907
Atu2597	1.26995	0.456878	2.18877
Atu1260	1.31576	0.457037	2.18801
Atu3046	1.06867	0.457126	2.18758
Atu0473	1.4411	0.457564	2.18549
Atu2676	0.556572	0.457861	2.18407
Atu3790	1.19655	0.457921	2.18378
IG_Atu1356	0.670315	0.458	2.18341
Atu1324	0.935078	0.458169	2.1826
Atu4560	0.794106	0.45821	2.18241
IG_Atu2746	0.789081	0.45834	2.18178
Atu4456	1.31944	0.458356	2.18171
Atu1444	0.683313	0.458553	2.18077
Atu1240	1.29765	0.458604	2.18053
IG_Atu4120	0.785542	0.458658	2.18027
Atu4342	1.09649	0.458939	2.17894
Atu3544	1.14746	0.459039	2.17846
IG_Atu0487	1.56746	0.459143	2.17797
IG_Atu4783	1.89423	0.459283	2.17731
IG_Atu2660	1.68848	0.459365	2.17692
Atu1259	0.373347	0.459541	2.17608
IG_Atu2697	0.656541	0.459784	2.17493
IG_Atu3655	0.64313	0.459982	2.174
IG_Atu2073	1.57788	0.46	2.17391
Atu3032	1.49747	0.460152	2.1732
Atu4682	1.08332	0.46021	2.17292
Atu0663	1.18777	0.460589	2.17113
Atu4628	1.08288	0.460619	2.17099
Atu2169	1.19614	0.460624	2.17097
IG_Atu4882	0.887933	0.461234	2.1681
Atu4558	1.35133	0.46128	2.16788
Atu2101	9	0.461538	2.16667
IG_Atu4013	14	0.461538	2.16667
Atu2738	0.833594	0.461556	2.16658
IG_Atu3940	0.857458	0.461579	2.16648
Atu3865	0.990847	0.461724	2.16579
Atu3427	2.05823	0.462103	2.16402
Atu3045	1.19987	0.462118	2.16395
Atu2601	1.19357	0.462213	2.16351
Atu4467	0.650917	0.462381	2.16272
Atu3389	1.22002	0.462476	2.16227
IG_Atu5202	1.58564	0.462642	2.1615
Atu3488	1.15537	0.462943	2.16009
Atu3983	1.57934	0.463084	2.15943
IG_Atu1341	1.25859	0.46347	2.15764
Atu4797	1.17231	0.463586	2.1571
Atu5144	1.04742	0.463708	2.15653
Atu1607	0.436354	0.464036	2.15501
Atu3252	1.34226	0.464499	2.15286
IG_Atu5089	1.31537	0.464571	2.15252
Atu4808	1.0595	0.46463	2.15225
Atu2445	1.41976	0.464676	2.15204
Atu0533	1.0885	0.464773	2.15159
IG_Atu3979	0.795768	0.465	2.15054
Atu0526	0.801883	0.465029	2.1504
Atu2817	1.36027	0.465031	2.1504
IG_Atu1626	1.45621	0.465042	2.15034
Atu0328	0.933191	0.465092	2.15011
Atu4017	1.10854	0.465146	2.14986
Atu0665	1.01349	0.465197	2.14963
IG_Atu4446	1.6155	0.465317	2.14907
Atu6004	0.730569	0.465494	2.14826
IG_Atu0443	0.917761	0.465618	2.14768
IG_Atu0756	1.54015	0.465653	2.14752
Atu2619	0.983724	0.465803	2.14683
Atu6135	0.76271	0.465857	2.14658
Atu2525	1.19364	0.465933	2.14623
Atu2553	4.50909	0.466169	2.14515
Atu0607	1.12005	0.466343	2.14435
Atu0772	0.747416	0.466472	2.14375
Atu1646	1.24456	0.466547	2.14341
IG_Atu5451	0.4668	0.466667	2.14286
IG_Atu0765	1.86059	0.466667	2.14286
Atu6197	1.29424	0.466797	2.14226
Atu1142	0.992862	0.46681	2.1422
Atu1002	1.12029	0.467029	2.14119
Atu2531	1.34516	0.467047	2.14111
IG_Atu3055	0.7288	0.46716	2.1406
Atu5462	1.24942	0.46721	2.14037
Atu6024	1.30988	0.46741	2.13945
Atu3194	1.64042	0.467698	2.13813
Atu3293	0.660905	0.467941	2.13702
IG_Atu3461	0.379362	0.468	2.13675
Atu4049	0.58328	0.468242	2.13565
IG_Atu5058	1.0626	0.468385	2.13499
Atu5114	1.52557	0.468413	2.13487
IG_Atu4734	0.776465	0.46847	2.13461
Atu0495	1.27284	0.468484	2.13454
Atu5195	1.09258	0.46861	2.13397
Atu6090	1.21085	0.468925	2.13254
Atu1500	1.12659	0.469059	2.13193
IG_Atu4777	1.06558	0.469666	2.12917
IG_Atu3791	1.42323	0.469869	2.12825
Atu1427	0.897953	0.470238	2.12658
IG_Atu0471	0.707401	0.470476	2.12551
Atu2797	0.571646	0.470887	2.12365
IG_Atu2306	1.2163	0.471044	2.12294
Atu0694	1.01915	0.471255	2.12199
Atu3416	1.32175	0.471368	2.12148
IG_Atu0419	1.29286	0.471429	2.12121
Atu4845	1.07691	0.471479	2.12098
Atu5544	1.20087	0.471545	2.12069
Atu5060	1.25533	0.471921	2.119
Atu0746	1.27853	0.472168	2.11789
Atu0847	0.559881	0.472468	2.11655
Atu4250	1.27932	0.472772	2.11519
Atu3134	1.35203	0.472897	2.11462
IG_Atu3434	10.2141	0.472914	2.11455
Atu2224	0.690463	0.472926	2.11449
IG_Atu1955	1.7495	0.473333	2.11268
Atu2236	1.24898	0.473335	2.11267
Atu1236	0.674118	0.47341	2.11233
IG_Atu6177	0.610194	0.473571	2.11161
IG_Atu3240	0.989791	0.473744	2.11085
IG_Atu5039	0.914719	0.474234	2.10866
IG_Atu3709	0.664209	0.47435	2.10815
IG_Atu4354	1.04104	0.47445	2.1077
Atu1455	0.458482	0.475	2.10526
Atu6182	0.774595	0.475087	2.10488
IG_Atu0838	0.665817	0.475649	2.10239
Atu1893	1.36734	0.475678	2.10226
IG_Atu2769	1.21657	0.475717	2.10209
Atu4013	0.952299	0.475746	2.10196
Atu1968	0.670318	0.475952	2.10105
Atu4043	1.13359	0.476203	2.09994
IG_Atu3930	1.87101	0.476667	2.0979
Atu1137	1.30669	0.476677	2.09785
Atu0393	0.780258	0.476698	2.09776
Atu1057	0.821317	0.476708	2.09772
Atu1914	1.1156	0.476959	2.09662
Atu6136	0.948369	0.477063	2.09616
IG_Atu3408	1.10646	0.477143	2.09581
IG_Atu4188	0.786288	0.477186	2.09562
IG_Atu3453	0.972635	0.477257	2.09531
Atu0930	1.2338	0.477274	2.09523
IG_Atu4505	1.7809	0.477448	2.09447
Atu4054	1.47051	0.477836	2.09277
Atu1969	0.699115	0.477972	2.09217
IG_Atu3752	1.50297	0.478	2.09205
Atu2343	1.31712	0.478121	2.09152
Atu0442	1.44436	0.478228	2.09105
Atu0114	1.36156	0.478478	2.08996
Atu4711	1.04692	0.47867	2.08912
IG_Atu1229	1.47957	0.479107	2.08722
Atu1317	1.33473	0.4793	2.08638
Atu3212	1.14701	0.479498	2.08552
Atu3075	1.42858	0.47972	2.08455
IG_Atu4784	0.701771	0.48	2.08333
IG_Atu0575	1.57712	0.48	2.08333
IG_Atu5532	2.57985	0.48	2.08333
Atu1653	1.27531	0.480071	2.08302
Atu2516	1.45456	0.480306	2.08201
Atu1310	0.819757	0.480361	2.08177
Atu3461	1.40697	0.480379	2.08169
IG_Atu4264	8.08042	0.480556	2.08092
IG_Atu0323	3.5304	0.481208	2.0781
Atu4158	0.473629	0.481282	2.07778
IG_Atu6165	0.798811	0.481578	2.07651
Atu4409	1.68016	0.481587	2.07647
Atu1321	0.50303	0.481688	2.07603
IG_Atu4615	0.635066	0.481905	2.0751
Atu0805	1.6205	0.482161	2.074
Atu5451	0.687173	0.482244	2.07364
Atu1109	0.734963	0.482262	2.07356
IG_Atu5029	1.28733	0.482332	2.07326
Atu3782	0.906144	0.482385	2.07303
IG_Atu3013	0.520959	0.483	2.07039
IG_Atu5434	6.02136	0.483	2.07039
IG_Atu0667	1.43072	0.483333	2.06897
Atu3450	1.29237	0.483419	2.0686
Atu1170	0.852035	0.48354	2.06808
Atu4371	1.32472	0.483957	2.0663
Atu0008	0.663625	0.484048	2.06591
Atu2229	1.2099	0.484072	2.06581
Atu1759	1.27957	0.484078	2.06578
Atu4654	1.14214	0.484171	2.06538
Atu4170	0.967667	0.484443	2.06423
Atu2207	1.1093	0.484457	2.06417
IG_Atu3426	0.737468	0.484956	2.06204
IG_Atu3868	1.54052	0.484979	2.06194
Atu1619	1.94405	0.485294	2.06061
Atu0630	0.922782	0.485303	2.06057
Atu5537	1.0818	0.485529	2.05961
Atu3995	1.2348	0.485642	2.05913
Atu2293	0.756813	0.485761	2.05862
Atu5020	0.91846	0.48586	2.0582
Atu2066	1.20238	0.486212	2.05672
Atu0306	1.20934	0.486494	2.05552
Atu5147	0.876245	0.486582	2.05515
Atu2734	1.16613	0.486639	2.05491
IG_Atu4714	1.43931	0.486667	2.05479
IG_Atu3978	1.3801	0.486935	2.05366
Atu0583	0.817879	0.48727	2.05225
Atu2543	1.13975	0.487298	2.05213
Atu3697	0.784859	0.487352	2.05191
IG_Atu0972	1.70399	0.487429	2.05158
Atu6165	1.97115	0.487922	2.04951
Atu5029	0.831303	0.487932	2.04946
Atu2239	0.74291	0.488026	2.04907
Atu0588	1.03231	0.488382	2.04758
IG_Atu1602	1.58965	0.488517	2.04701
Atu2555	1.04705	0.488614	2.0466
Atu4645	1.41682	0.488623	2.04657
Atu2574	1.17792	0.488801	2.04582
IG_Atu0676	0.46023	0.488805	2.04581
Atu1812	1.89155	0.488918	2.04533
Atu3724	1.25878	0.489206	2.04413
IG_Atu3843	0.781038	0.489597	2.0425
Atu0508	1.43655	0.48965	2.04227
Atu1487	1.43386	0.489769	2.04178
Atu3756	1.08874	0.489866	2.04137
Atu3090	0.9054	0.489977	2.04091
IG_Atu1208	8.19548	0.49	2.04082
Atu3100	0.783845	0.49001	2.04077
Atu1085	0.823749	0.490076	2.0405
Atu0863	1.14933	0.490087	2.04046
Atu5025	0.876047	0.490216	2.03992
Atu1887	1.4137	0.490247	2.03979
Atu2004	0.890308	0.490476	2.03883
Atu2770	0.919679	0.490522	2.03864
Atu0735	0.843365	0.490861	2.03724
Atu4880	0.750543	0.490901	2.03707
IG_Atu3779	0.68187	0.491019	2.03658
IG_Atu1333	2.27581	0.491562	2.03433
IG_Atu3071	1.49636	0.491667	2.0339
IG_Atu1488	1.29326	0.492	2.03252
Atu3718	0.891072	0.492143	2.03193
Atu0445	1.84212	0.492354	2.03106
Atu1416	1.18273	0.492435	2.03073
Atu1671	1.12877	0.49257	2.03017
Atu4837	0.677777	0.492724	2.02953
Atu2367	1.05813	0.492849	2.02902
Atu1117	1.23883	0.493016	2.02833
IG_Atu2703	0.968323	0.493054	2.02818
Atu3918	0.956206	0.493281	2.02724
IG_Atu3266	0.569598	0.493333	2.02703
IG_Atu0855	2.92788	0.493333	2.02703
Atu1712	1.22344	0.493652	2.02572
IG_Atu2606	4.46395	0.493846	2.02492
Atu2650	0.711125	0.493873	2.02481
Atu4749	1.31152	0.494674	2.02153
IG_Atu2170	0.512302	0.49471	2.02139
Atu0925	0.890771	0.49481	2.02098
Atu4708	1.05626	0.495001	2.0202
Atu3772	1.3024	0.495166	2.01953
Atu4563	0.845835	0.495442	2.0184
Atu5421	0.760821	0.495537	2.01801
Atu1727	1.50751	0.495801	2.01694
Atu2159	1.02241	0.495848	2.01675
IG_Atu5471	0.637044	0.495868	2.01666
IG_Atu4793	1.00276	0.49611	2.01568
Atu2084	1.95157	0.496189	2.01536
Atu1716	0.762222	0.496248	2.01512
IG_Atu0266	0.547498	0.496451	2.0143
Atu6151	1.26588	0.496546	2.01391
IG_Atu0525	1.94762	0.496667	2.01342
Atu2112	1.13998	0.496698	2.0133
Atu1003	0.686039	0.497001	2.01207
Atu4463	0.569551	0.497063	2.01182
Atu0672	1.09028	0.497429	2.01034
Atu2368	0.699811	0.497501	2.01005
IG_Atu1268	0.961756	0.497585	2.00971
Atu0546	1.67817	0.497965	2.00817
Atu5063	0.893156	0.497999	2.00803
Atu1848	0.993919	0.498258	2.00699
Atu1417	1.57	0.498332	2.00669
Atu4130	0.991615	0.499189	2.00325
Atu3372	1.28216	0.499204	2.00319
Atu5203	1.22332	0.499684	2.00126
Atu4770	0.830192	0.499691	2.00124
Atu1248	1.21062	0.499763	2.00095
Atu0269	0.969005	0.499915	2.00034
Atu4482	1.31845	0.499991	2.00004
IG_Atu0296	6.31095	0.5	2
Atu1132	0.763633	0.500186	1.99926
Atu4139	1.14202	0.500359	1.99856
IG_Atu3015	0.730507	0.500524	1.99791
Atu3074	1.38408	0.500579	1.99769
IG_Atu1156	0.784829	0.500714	1.99715
Atu1803	1.37442	0.50076	1.99697
Atu0783	1.18736	0.500985	1.99607
IG_Atu2054	0.165291	0.501	1.99601
IG_Atu4865	1.48332	0.501	1.99601
IG_Atu4315	1.73548	0.501	1.99601
Atu2388	1.10423	0.501159	1.99537
Atu5159	1.0045	0.501161	1.99537
Atu2238	0.788869	0.501163	1.99536
IG_Atu0893	1.52136	0.501279	1.9949
Atu1332	1.51105	0.501514	1.99396
Atu2464	1.17708	0.501523	1.99392
Atu6009	1.00458	0.501999	1.99203
Atu3814	1.11098	0.502317	1.99077
Atu3570	1.38495	0.502443	1.99028
Atu1793	1.00003	0.502622	1.98957
IG_Atu3235	0.628098	0.503	1.98807
Atu0556	1.07989	0.503113	1.98762
IG_Atu0560	0.658646	0.503155	1.98746
IG_Atu2577	1.2258	0.503155	1.98746
IG_Atu1084	3.02238	0.503333	1.98675
Atu4748	1.21535	0.503412	1.98644
Atu4441	1.14811	0.503515	1.98604
Atu3946	1.03394	0.503601	1.9857
IG_Atu2616	1.29574	0.503649	1.98551
IG_Atu3163	1.37434	0.504307	1.98292
Atu0468	0.870248	0.504355	1.98273
IG_Atu3741	1.26574	0.504413	1.9825
Atu5014	1.02745	0.504444	1.98238
Atu0424	2.03434	0.504471	1.98227
Atu0173	1.15046	0.504586	1.98182
Atu2606	1.49196	0.504686	1.98143
IG_Atu2199	1.54888	0.504857	1.98076
Atu4280	1.12856	0.504986	1.98025
Atu4751	1.04329	0.50517	1.97953
Atu3323	1.12477	0.505399	1.97864
Atu1298	1.56503	0.5054	1.97863
Atu4214	1.76325	0.505476	1.97833
Atu3997	0.873572	0.505527	1.97813
Atu0980	0.853447	0.505712	1.97741
Atu2080	0.719277	0.505749	1.97726
Atu1119	1.03318	0.505859	1.97684
Atu0999	0.938476	0.50588	1.97675
Atu1761	0.600448	0.505881	1.97675
Atu0023	0.995367	0.505999	1.97629
Atu6187	0.584895	0.506	1.97628
IG_Atu0780	1.90236	0.506	1.97628
IG_Atu4826	2.14938	0.506	1.97628
IG_Atu0645	0.405548	0.506111	1.97585
IG_Atu4321	1.19143	0.506286	1.97517
Atu0820	0.779175	0.506309	1.97508
Atu3292	1.02426	0.50631	1.97508
IG_Atu3111	0.62339	0.506349	1.97492
Atu1366	1.84017	0.506401	1.97472
Atu6194	1.30138	0.506444	1.97455
Atu3055	1.20047	0.506653	1.97374
IG_Atu0788	1.61814	0.506667	1.97368
Atu5044	1.02285	0.50696	1.97254
Atu2128	1.12407	0.506963	1.97253
IG_Atu0642	1.2125	0.507	1.97239
IG_Atu3609	2.14212	0.507	1.97239
Atu1909	0.642155	0.50746	1.9706
IG_Atu6160	0.72388	0.50746	1.9706
Atu4494	0.616169	0.507634	1.96992
IG_Atu0499	1.35968	0.507744	1.9695
IG_Atu3095	1.00642	0.507754	1.96946
Atu4624	0.843256	0.507903	1.96888
Atu1535	0.601759	0.508	1.9685
Atu5137	0.989459	0.508114	1.96806
IG_Atu1316	1.21977	0.508159	1.96789
IG_Atu4840	0.926896	0.508189	1.96777
Atu0788	1.25816	0.508275	1.96744
Atu4690	0.327363	0.508286	1.9674
Atu3878	1.0749	0.508337	1.9672
Atu4841	1.26706	0.508383	1.96702
Atu3020	1.10457	0.508446	1.96678
Atu2575	1.12762	0.508684	1.96586
Atu1594	0.669226	0.508724	1.9657
Atu1309	0.818565	0.50892	1.96495
Atu4656	1.32335	0.509051	1.96444
Atu3337	0.694743	0.509722	1.96185
Atu3430	1.10842	0.509779	1.96163
IG_Atu0646	1.8101	0.51	1.96078
IG_Atu5073	3.90277	0.51	1.96078
Atu3211	0.810271	0.510182	1.96009
Atu3549	1.07179	0.511014	1.95689
IG_Atu3185	1.06765	0.511024	1.95686
Atu2400	1.53705	0.511101	1.95656
IG_Atu5437	1.32493	0.511134	1.95643
IG_Atu3725	1.51853	0.511999	1.95313
IG_Atu1839	0.651223	0.512	1.95312
Atu5181	1.22987	0.512113	1.95269
Atu3698	1.22558	0.512115	1.95269
Atu0472	0.798944	0.512156	1.95253
Atu4106	0.796147	0.512284	1.95204
Atu3931	1.00084	0.512353	1.95178
Atu2141	0.67217	0.51255	1.95103
Atu2612	2.01589	0.512588	1.95088
Atu5513	0.627476	0.512749	1.95027
Atu1146	1.33692	0.512774	1.95018
Atu2735	1.31753	0.512827	1.94998
Atu3574	0.880671	0.512903	1.94969
IG_Atu0158	2.74298	0.513333	1.94805
IG_Atu3778	3.00483	0.513333	1.94805
IG_Atu2740	1.14444	0.513429	1.94769
Atu2165	1.10684	0.513464	1.94756
IG_Atu2242	0.543739	0.513571	1.94715
Atu5499	1.41127	0.513704	1.94665
Atu2595	1.13044	0.513979	1.9456
Atu0751	0.738955	0.514048	1.94535
Atu1156	1.04496	0.51406	1.9453
Atu1445	0.727914	0.514064	1.94528
Atu4505	0.797499	0.514189	1.94481
Atu4469	1.16998	0.514795	1.94252
Atu0560	1.12834	0.514862	1.94227
Atu2395	1.13473	0.515084	1.94143
Atu1978	1.32628	0.516117	1.93755
Atu3186	0.941493	0.5162	1.93723
Atu5412	1.30492	0.516224	1.93714
IG_Atu0452	1.0763	0.516234	1.93711
Atu0239	1.3179	0.516391	1.93652
IG_Atu3002	0.544327	0.516749	1.93517
Atu3362	1.09702	0.516902	1.9346
Atu3470	1.72039	0.517063	1.934
Atu2139	0.848008	0.517514	1.93232
Atu3336	1.25913	0.517714	1.93157
IG_Atu2350	0.71356	0.517879	1.93095
IG_Atu0481	0.780142	0.517922	1.93079
Atu0719	0.760615	0.517926	1.93078
Atu4684	0.722121	0.518197	1.92977
Atu4391	0.779964	0.518538	1.9285
Atu4025	0.797474	0.518543	1.92848
Atu4109	1.39282	0.518575	1.92836
IG_Atu4859	1.33529	0.518658	1.92805
Atu2672	1.05725	0.518906	1.92713
Atu3732	0.856075	0.519146	1.92624
Atu3098	1.23776	0.519492	1.92496
Atu1182	0.69919	0.519762	1.92396
IG_Atu5487	0.26492	0.52	1.92308
IG_Atu1534	0.685793	0.52	1.92308
IG_Atu5061	3.05582	0.52	1.92308
IG_Atu4437	1.57657	0.520079	1.92278
IG_Atu0251	1.81558	0.520102	1.9227
Atu1103	0.738068	0.520424	1.92151
Atu0711	1.10355	0.520558	1.92102
Atu4553	1.21121	0.520618	1.9208
IG_Atu4442	1.43707	0.520635	1.92073
IG_Atu4606	1.37048	0.520916	1.9197
IG_Atu1509	1.83612	0.521	1.91939
Atu4281	0.736296	0.521084	1.91908
Atu0965	1.48667	0.521143	1.91886
Atu4457	0.949749	0.521215	1.9186
IG_Atu0330	1.4504	0.521349	1.9181
Atu1323	1.15294	0.52135	1.9181
IG_Atu3920	2.16691	0.521429	1.91781
IG_Atu4109	2.43676	0.522	1.91571
Atu4362	1.26452	0.522219	1.91491
Atu0091	1.28347	0.522493	1.9139
Atu5011	1.10677	0.522709	1.91311
IG_Atu1853	1.81455	0.523	1.91205
Atu2728	1.21587	0.52308	1.91175
IG_Atu0285	0.329804	0.523333	1.91083
IG_Atu2465	0.43542	0.523333	1.91083
Atu3900	0.992317	0.5237	1.90949
Atu3150	1.07142	0.524391	1.90698
Atu3996	0.811844	0.52447	1.90669
IG_Atu0439	0.787834	0.524532	1.90646
Atu2260	0.887913	0.524717	1.90579
Atu3097	0.858297	0.52487	1.90523
IG_Atu0427	2.55716	0.525	1.90476
IG_Atu0479	0.94497	0.525013	1.90471
Atu0400	0.883086	0.525057	1.90456
Atu6050	0.703538	0.525074	1.90449
Atu4397	1.2228	0.525078	1.90448
Atu1980	0.859279	0.525089	1.90444
Atu1213	0.748287	0.525098	1.90441
Atu0085	1.26682	0.525164	1.90417
Atu5296	0.281234	0.525451	1.90313
Atu4337	1.24624	0.525565	1.90271
Atu2310	1.10757	0.525696	1.90224
Atu1261	0.425815	0.52586	1.90165
Atu0832	1.33853	0.525969	1.90125
IG_Atu2550	0.644764	0.526125	1.90069
IG_Atu1523	1.43265	0.526221	1.90034
Atu6028	1.54757	0.526343	1.8999
Atu4506	1.66741	0.526349	1.89988
Atu4650	0.845953	0.526404	1.89968
Atu1516	1.19374	0.526456	1.89949
Atu3632	1.58498	0.526645	1.89881
IG_Atu1376	0.479935	0.526667	1.89873
IG_Atu0107	0.526464	0.526667	1.89873
Atu3412	1.08877	0.526754	1.89842
Atu1118	0.991817	0.52677	1.89836
Atu0073	1.02615	0.526824	1.89817
Atu3012	1.26246	0.526843	1.8981
Atu6128	1.06322	0.526959	1.89768
IG_Atu2468	1.43296	0.527063	1.8973
Atu1488	1.1131	0.527184	1.89687
Atu3173	1.10267	0.527303	1.89644
Atu0451	1.76644	0.527348	1.89628
Atu3243	1.21253	0.52763	1.89527
Atu2483	1.12255	0.527849	1.89448
Atu0908	1.35818	0.527937	1.89417
Atu6101	0.974263	0.527982	1.894
Atu3879	1.25775	0.528051	1.89376
Atu6161	1.33906	0.528747	1.89126
Atu1370	1.14658	0.528822	1.89099
IG_Atu2156	1.20273	0.528853	1.89089
Atu1441	1.16331	0.528945	1.89055
IG_Atu0314	0.363887	0.529	1.89036
IG_Atu1622	1.78492	0.529	1.89036
Atu1704	0.859908	0.52914	1.88986
Atu4591	1.01201	0.529825	1.88741
Atu4759	1.88279	0.529927	1.88705
Atu2428	1.03054	0.5302	1.88608
IG_Atu5496	0.79981	0.530268	1.88584
Atu0386	1.39244	0.530299	1.88573
Atu0391	1.26289	0.530412	1.88533
Atu4345	0.685427	0.530681	1.88437
Atu3214	1.09601	0.530794	1.88397
IG_Atu4454	0.658885	0.530857	1.88375
IG_Atu6066	1.70605	0.531	1.88324
IG_Atu1369	1.46714	0.531017	1.88318
Atu0653	1.16726	0.531214	1.88248
Atu1871	0.843672	0.531264	1.8823
IG_Atu0951	0.806685	0.531354	1.88198
IG_Atu2104	1.32391	0.531382	1.88189
Atu1706	0.478858	0.531429	1.88172
IG_Atu1601	1.07726	0.53145	1.88164
Atu4389	1.05096	0.531478	1.88155
Atu1833	1.07438	0.531661	1.8809
IG_Atu3933	0.708329	0.531714	1.88071
Atu0387	1.25112	0.531825	1.88032
IG_Atu6022	1.05102	0.531884	1.88011
Atu4002	0.969199	0.53193	1.87994
Atu0406	0.965061	0.531974	1.87979
Atu0983	0.526603	0.532	1.8797
IG_Atu2136	0.549005	0.532	1.8797
Atu3245	0.924533	0.532039	1.87956
Atu3898	1.14825	0.53204	1.87956
Atu1098	0.69249	0.532229	1.87889
Atu1141	1.17973	0.532408	1.87826
IG_Atu1778	0.611508	0.532457	1.87809
IG_Atu1766	1.05826	0.532724	1.87714
Atu3285	1.20293	0.532858	1.87667
IG_Atu1871	1.48207	0.532953	1.87634
Atu1777	1.25253	0.532984	1.87623
Atu4291	1.29077	0.533065	1.87594
Atu4492	1.32095	0.533077	1.8759
Atu2150	1.10603	0.533107	1.8758
Atu1611	1.34932	0.533298	1.87512
IG_Atu0925	3.53871	0.533333	1.875
Atu4353	0.983515	0.533374	1.87486
Atu4116	1.31644	0.533501	1.87441
Atu5443	0.717645	0.533506	1.87439
IG_Atu6015	0.852441	0.533796	1.87337
Atu4444	1.1038	0.5342	1.87196
Atu5157	0.917359	0.534315	1.87156
Atu5145	1.12646	0.53434	1.87147
Atu4668	0.762591	0.534461	1.87104
Atu3095	1.21536	0.534547	1.87074
IG_Atu5452	0.875168	0.534639	1.87042
Atu2632	1.16588	0.534796	1.86987
Atu1121	0.787059	0.534878	1.86959
Atu1575	1.2177	0.535039	1.86902
Atu5470	1.92746	0.535192	1.86849
Atu1856	1.13443	0.535234	1.86834
Atu3940	1.08801	0.535425	1.86768
Atu4421	0.933369	0.535479	1.86749
IG_Atu2243	0.595261	0.535625	1.86698
Atu4828	1.13917	0.535668	1.86683
Atu6072	1.38543	0.535764	1.86649
Atu0340	1.35163	0.535806	1.86635
Atu3797	0.712938	0.535838	1.86624
Atu4305	1.15289	0.535905	1.866
Atu0554	1.08497	0.535991	1.8657
IG_Atu0006	0.657326	0.536111	1.86528
Atu4620	0.956881	0.536136	1.8652
Atu3289	1.29155	0.536343	1.86448
IG_Atu1085	1.48585	0.536364	1.86441
Atu4616	0.867508	0.536369	1.86439
Atu1337	1.33368	0.536404	1.86426
IG_Atu0236	6.48232	0.536667	1.86335
IG_Atu3032	13.4359	0.536667	1.86335
Atu3229	1.12325	0.536835	1.86277
Atu4612	0.899304	0.536837	1.86276
Atu0596	0.866765	0.537108	1.86182
Atu0196	1.73726	0.537302	1.86115
Atu1796	0.470057	0.537417	1.86075
Atu0750	1.5076	0.537526	1.86038
Atu0853	0.813422	0.537629	1.86002
IG_Atu0309	0.499023	0.537714	1.85972
IG_Atu4405	0.746504	0.537739	1.85964
Atu0122	0.0378643	0.537962	1.85887
Atu4739	0.851845	0.538031	1.85863
IG_Atu3233	0.709225	0.538199	1.85805
Atu4253	0.786757	0.538608	1.85664
Atu4420	1.19161	0.53881	1.85594
Atu6077	1.03255	0.53884	1.85584
Atu5132	1.13428	0.538899	1.85564
Atu5536	1.04032	0.538956	1.85544
Atu3088	1.21863	0.539003	1.85528
Atu3133	0.80792	0.539115	1.85489
Atu4813	0.80607	0.539551	1.85339
Atu4396	1.62887	0.539557	1.85337
Atu4744	1.30198	0.539587	1.85327
Atu4665	0.941189	0.539663	1.85301
Atu4577	0.774499	0.539784	1.85259
Atu0970	0.66897	0.539795	1.85256
Atu2196	0.995115	0.539879	1.85227
Atu0681	0.816477	0.539901	1.85219
Atu1397	1.26732	0.539907	1.85217
IG_Atu6117	1.24057	0.539918	1.85213
Atu4861	0.725586	0.540014	1.8518
IG_1	0.419154	0.540295	1.85084
Atu4333	1.50463	0.540554	1.84995
IG_Atu4538	1.64494	0.540562	1.84993
Atu1904	0.90881	0.540606	1.84978
Atu0312	1.30613	0.540621	1.84973
Atu5498	0.922231	0.540641	1.84966
[truncated: 6,979 more rows]
